# Supplementary material for: Metabolomics Mechanism and Lignin Response to Laxogenin C, a Natural Regulator of Plants Growth
Source: Int J Mol Sci. 2022 Mar 10;23(6):2990. doi: 10.3390/ijms23062990 (PMC8951225; doi:10.3390/ijms23062990)
Supplement: Supplementary file 1 [file ijms-23-02990-s001.zip]

Archive with 3 entries (3 files):
- Sheet_1 Detected ions from LC-MS.csv
- Sheet_2 identified metabolites based on LC-MSMS.csv
- Supplementary data_v7.pdf
