# Supplementary material for: Metabolomics Mechanism and Lignin Response to Laxogenin C, a Natural Regulator of Plants Growth
Source: Int J Mol Sci. 2022 Mar 10;23(6):2990. doi: 10.3390/ijms23062990 (PMC8951225; doi:10.3390/ijms23062990)
Supplement: Supplementary file 1 [file ijms-23-02990-s001.zip › Sheet_1 Detected ions from LC-MS.csv]

															Class	G1	G1	G1	G1	G1	G1	G2	G2	G2	G2	G2	G2	G3	G3	G3	G3	G3	G3
Alignment ID	Average Rt(min)	Average Mz	Metabolite name	Adduct type	MS/MS assigned	Formula	Ontology	INCHIKEY	SMILES	m/z matched	MS/MS matched	S/N average	Spectrum reference file name	MS1 isotopic spectrum	MS/MS spectrum	1	2	3	4	5	6	7	8	9	10	11	12	13	14	15	16	17	18
0	0.911	100.02404	Unknown	[M+H]+	TRUE	null	null	null	null	FALSE	FALSE	26.27	1	100.02398:1062 101.02733:503 102.03069:947	50.98647:235 51.98451:348 53.0169:112 54.98011:437 54.9843:699 55.95503:128 56.04697:8 56.96303:857 58.94963:35 58.99843:119 60.95264:22 62.02229:243 62.52375:42 66.01704:72 67.02134:119 67.99595:77 68.95062:57 69.99226:19 71.02742:93 71.95036:307 77.99671:8 81.06685:0 82.013:624 82.99681:1479 83.05599:6 83.99424:151 84.01495:83 84.99242:130 86.00174:14 88.92555:1 91.0137:78 93.0062:9 97.93015:15…	0.1346561	0.2289698	0.3347584	0.0743926	0.1391725	0.1920809	0.02369612	0.03775849	0.05810918	0.01415097	0.02577628	0.05701113	0.05988478	0.03763322	0.1373405	0.1543616	0.0676781	0.01065916
1	1.024	100.07485	Unknown	[M+H]+	TRUE	null	null	null	null	FALSE	FALSE	13.9	1	100.07485:904 101.0782:900 102.08156:227	50.01412:79 51.02181:116 52.01816:123 53.03853:11 54.03248:94 55.01995:39 56.04913:3072 57.03237:64 57.88978:186 58.02847:57 58.06397:21410 59.06248:433 59.07117:3787 59.89999:227 60.04325:206 60.07389:4695 60.07936:19266 60.49052:18 61.08505:1083 62.08573:14 67.026:120 67.04103:103 68.01229:100 68.04956:84 69.03159:784 70.0372:76 70.0632:150 71.07031:107 72.08102:46 74.02417:177 77.03198:94 77.0…	0.1145615	0.06241988	0.07677521	0.05554998	0.08164368	0.06793419	0.05166622	0.05211472	0.07256725	0.03914644	0.03724901	0.04225305	0.0706962	0.08686029	0.1212943	0.1152373	0.09562334	0.06966708
2	0.911	101.00794	Unknown	[M+H]+	TRUE	null	null	null	null	FALSE	FALSE	47.97	1	101.00794:5780 102.01129:4014 103.01465:3988	50.98647:235 51.98451:348 53.0169:112 54.98011:437 54.9843:699 55.95503:128 56.04697:8 56.96303:857 58.94963:35 58.99843:119 60.95264:22 62.02229:243 62.52375:42 66.01704:72 67.02134:119 67.99595:77 68.95062:57 69.99226:19 71.02742:93 71.95036:307 77.99671:8 81.06685:0 82.013:624 82.99681:1479 83.05599:6 83.99424:151 84.01495:83 84.99242:130 86.00174:14 88.92555:1 91.0137:78 93.0062:9 97.93015:15…	0.7327401	0.2700304	0.2951172	0.08033498	0.151738	0.4353317	0.03656536	0.07792367	0.2648273	0.0429217	0.1090129	0.09271617	0.1864987	0.0810889	0.2527024	0.3106823	0.1579679	0.04759111
3	0.911	102.00813	Unknown	[M+H]+	TRUE	null	null	null	null	FALSE	FALSE	11.85	1	102.00813:594 103.01148:3594 104.01484:171	50.98647:234 51.98451:349 53.0169:111 54.98011:440 54.9843:700 55.93285:0 55.95503:130 56.04697:1 56.96303:851 58.94963:34 58.99843:116 60.95264:21 62.02229:236 62.52375:42 66.01704:72 67.02134:118 67.99595:75 68.95062:63 69.99226:21 71.02742:90 71.95036:305 72.93351:1 77.99671:8 81.06685:0 82.013:615 82.99681:1479 83.99424:151 84.01495:82 84.99242:130 86.00174:14 88.92555:1 91.0137:75 93.0062:9 …	0.07530724	0.0491907	0.06110772	0.01446732	0.03753528	0.07972222	0.007727853	0.009736426	0.05366561	0.008394327	0.007885853	0.01419014	0.04067407	0.01764616	0.06188238	0.06562179	0.03403327	0.005140166
4	0.911	102.02246	Unknown	[M+Na]+	TRUE	null	null	null	null	FALSE	FALSE	11.54	3	102.02246:577 103.02581:245 104.02917:42	50.98953:112 51.98454:237 53.01693:85 54.98538:360 55.93394:0 55.97303:28 56.96413:791 58.0177:12 58.9963:888 59.9962:98 60.95929:35 60.99458:146 61.83452:8 62.02344:455 62.52267:91 63.02166:84 63.92845:39 65.00898:30 65.92533:18 66.04233:18 67.01907:249 67.99715:190 68.44971:17 68.99874:23 69.99466:44 71.02747:173 71.52939:58 71.94082:47 71.9504:216 73.53173:21 77.00844:34 82.01306:1064 82.94155…	0.03548251	0.03826323	0.05933974	0.01998345	0.03672877	0.03821712	0.003595818	0.005329548	0.0186577	0.00131259	0.004114358	0.00922067	0.01193443	0.004460486	0.03653779	0.03593084	0.02040054	0.002050124
5	1.002	102.05521	Unknown	[M+H]+	TRUE	null	null	null	null	FALSE	FALSE	19.63	1	102.05521:1713 103.05856:459 104.06192:56	51.98451:337 53.01587:103 55.93497:1 56.04803:562 56.9641:808 57.07286:0 58.99626:96 59.07113:135 59.89776:14 60.08042:17 61.02763:0 62.02229:229 64.01425:158 67.02134:124 68.04486:18 69.03272:8 71.02623:86 74.02657:92 74.0618:19 79.01518:14 81.04397:49 82.013:591 82.05137:32 84.04472:5 87.04336:12 88.81905:3 91.0137:77 93.04569:29 103.78228:8 105.11:46 106.97276:3	0.2171185	0.05507033	0.2305506	0.05882832	0.09779014	0.1476711	0.0366521	0.05039842	0.08382779	0.02351412	0.06048458	0.04575256	0.08863106	0.08623038	0.0763136	0.1138463	0.0660347	0.05144623
6	0.911	103.00466	Unknown	[M+H]+	TRUE	null	null	null	null	FALSE	FALSE	12.23	1	103.00466:611 104.00801:107 105.01137:21	50.98647:234 51.98451:349 53.0169:111 54.98011:440 54.9843:700 55.93285:0 55.95503:130 56.04697:1 56.96303:851 58.94963:34 58.99843:116 60.95264:21 62.02229:236 62.52375:42 66.01704:72 67.02134:118 67.99595:75 68.95062:63 69.99226:21 71.02742:90 71.95036:305 72.93351:1 77.99671:8 81.06685:0 82.013:615 82.99681:1479 83.99424:151 84.01495:82 84.99242:130 86.00174:14 88.92555:1 91.0137:75 93.0062:9 …	0.0774942	0.04548174	0.05528947	0.01131434	0.0394306	0.07579287	0.00537007	0.01286576	0.05161524	0.003462738	0.01346837	0.009396063	0.04464778	0.01778235	0.04368544	0.07617182	0.03072407	0.0107483
7	1.195	103.05175	Unknown	[M+H]+	TRUE	null	null	null	null	FALSE	FALSE	14.54	1	103.05355:601 104.0569:573 105.06026:382	50.01327:201 51.02296:735 52.02543:79 53.03765:89 55.01381:54 55.93304:4 57.48344:10 58.06412:34 62.95904:82 63.02405:34 65.0376:114 67.05043:1 68.04737:11 72.93369:49 76.02902:37 77.03832:1847 78.0393:79 79.05428:354 80.05433:23 82.07074:39 85.00952:9 89.03762:4 91.05025:37 93.05403:35 94.06479:3 95.04659:19 97.02687:78 98.97557:25 101.00609:12 102.04192:51 103.05292:264 104.10493:558 105.05949:…	0.07615508	0.06014665	0.132579	0.04532006	0.08223244	0.09566076	0.03680193	0.05528277	0.07047732	0.05796649	0.0602648	0.08866543	0.08696317	0.07799891	0.06870223	0.1365431	0.06793955	0.06168942
8	1.024	104.06934	w/o MS2:3-AMINOISOBUTANOATE	[M+H]+	TRUE	C4H9NO2	Beta amino acids and derivatives	QCHPKSFMDHPSNR-UHFFFAOYSA-N	O=C(O)C(C)CN	TRUE	FALSE	10.43	18	104.06934:521 105.07269:201 106.07605:0	50.01487:65 51.02153:96 52.01684:58 53.03719:80 56.04874:1048 57.05436:152 57.88614:115 58.06462:24601 58.56064:22 58.89611:53 59.0718:3349 59.89734:174 60.04059:127 60.07889:20997 61.02939:0 61.08345:965 62.96172:56 67.02653:53 68.05124:65 69.03209:698 70.06486:137 71.04816:9 71.07197:122 73.05101:25 77.03731:108 82.05298:49 83.05888:83 84.04113:174 86.05439:30 86.09631:97 87.04097:234 88.07689:…	0.06208252	0.02962608	0.04290077	0.04550184	0.06390031	0.08775784	0.03181037	0.03382263	0.04047996	0.03157717	0.02384218	0.05359514	0.05731981	0.06365556	0.05779686	0.07980604	0.04651562	0.0619494
9	1.024	104.10676	Unknown	[M+H]+	TRUE	null	null	null	null	FALSE	FALSE	651.85	1	104.10688:40414 105.11023:12246 106.11359:822	50.01412:30 52.01816:124 54.03248:85 55.01995:30 56.04913:3110 57.03237:57 57.88978:187 58.02847:57 58.06397:21421 59.06248:437 59.07117:3831 59.89999:229 60.04325:191 60.07389:4701 60.07936:19279 60.49052:19 61.08505:1097 62.08573:13 67.026:132 67.04103:107 68.01229:100 68.04956:88 69.03159:788 70.0372:77 70.0632:150 71.07031:107 72.08102:44 74.02417:188 81.044:230 82.05397:258 82.0642:139 83.06…	5.12365	3.200506	4.968633	3.653549	4.639382	4.757752	2.320115	2.663129	3.194317	2.159505	3.935401	4.218757	3.024493	4.171269	5.148246	4.923289	3.48912	4.112682
10	0.967	104.99221	Unknown	[M+H]+	TRUE	null	null	null	null	FALSE	FALSE	14.72	10	104.99221:736 105.99556:0 106.99892:0	51.02289:8 53.03959:6 56.05015:873 57.05685:64 57.89294:117 58.06497:17135 59.07216:2216 59.89878:117 60.08034:16097 60.59258:21 61.08381:677 69.03127:311 71.07233:77 74.05898:5 77.03891:23 83.06053:46 84.05314:38 86.09667:98 87.04396:141 93.04619:26 103.7912:108 104.1065:7884 105.10882:885 106.11012:48	0.009405482	0.008637143	0.007329069	0.02025926	0.01619485	0.01204606	0.07956535	0.01695648	0.01906645	0.07358006	0.03409291	0.0824682	0.009010625	0.01314311	0.02691963	0.02250086	0.006596	0.02180857
11	1.195	107.04775	Unknown	[M+H]+	TRUE	null	null	null	null	FALSE	FALSE	10.45	3	107.04775:560 108.0511:146 109.05446:0	50.01382:301 51.02251:771 52.02702:75 53.03926:205 55.05212:205 55.9347:93 56.04988:93 56.96384:93 57.06407:38 58.06367:528 59.04482:75 59.07304:77 60.07906:588 61.02627:168 61.08475:37 62.96308:56 65.03829:168 66.04777:37 67.0523:112 68.99258:37 70.07:37 72.93446:186 74.01417:75 75.02351:37 76.48362:59 77.03666:1876 78.03888:130 79.0526:425 80.05518:56 81.06916:56 81.93605:56 83.05962:37 91.0538…	0.09343676	0.05049538	0.05763605	0.05898503	0.06056134	0.07667015	0.03278029	0.03988773	0.03850211	0.0422654	0.03531491	0.03785987	0.05450897	0.04992509	0.07438678	0.0813048	0.05059424	0.0360703
12	4.718	109.02607	Unknown	[M+H]+	TRUE	null	null	null	null	FALSE	FALSE	15.85	3	109.02607:806 110.02942:0 111.03278:0	50.01367:161 51.02236:209 53.03601:216 55.0132:109 57.06817:15 60.05044:5 66.0407:6 69.03111:147 71.0127:251 72.93306:59 78.03119:6 79.99307:3 81.93712:14 89.05698:1 93.05478:21 95.08453:30 97.02625:1477 98.03034:102 104.10432:6 108.07638:46 109.02092:52 113.96049:31	0.04579923	0.01439714	0.08290848	0.03702079	0.01050085	0.04365776	0.009084171	0.02353131	0.02000264	0.0117008	0.02880051	0.01566846	0.05465516	0.05589227	0.04628386	0.04467845	0.04030806	0.01120883
13	5.628	109.0262	Unknown	[M+H]+	TRUE	null	null	null	null	FALSE	FALSE	17.33	9	109.03285:973 110.0362:0 111.03956:0	50.01333:542 51.02199:718 53.00064:159 53.03971:647 55.01902:321 63.03396:5 67.01779:275 69.03026:710 71.00942:678 81.03343:562 83.08905:1 96.01462:10 97.03015:4474 98.03423:237 99.03224:37 109.02921:320	0.0576373	0.09883148	0.07759812	0.04276258	0.17203	0.1340991	0.03907297	0.1019583	0.1025976	0.08608717	0.1324946	0.0902022	0.1155101	0.05220641	0.0347069	0.1173238	0.05677192	0.0685306
14	5.535	109.02623	Unknown	[M+H]+	TRUE	null	null	null	null	FALSE	FALSE	17.25	2	109.02679:960 110.03014:0 111.0335:0	50.01326:637 51.02195:651 52.02848:49 53.00063:195 53.03765:590 55.01696:327 59.04962:103 60.95505:5 61.02784:941 67.01577:271 69.03059:720 71.01098:1015 81.03403:507 83.72809:4 85.03042:68 97.02696:4502 98.03245:298 99.04171:44 106.06215:1 109.02608:217	0.0576373	0.08748241	0.1202224	0.02811975	0.1307525	0.1276706	0.03719621	0.06314159	0.06039029	0.08608717	0.1105426	0.1072822	0.1745111	0.1175049	0.04706738	0.09014057	0.09732649	0.06931053
15	7.219	109.10117	Unknown	[M+H]+	TRUE	null	null	null	null	FALSE	FALSE	11.77	6	109.10117:794 110.10452:65 111.10788:325	50.0153:75 51.025:168 52.02646:37 53.03868:112 54.98552:56 55.0536:186 55.93513:56 57.03141:75 57.93179:37 59.04738:75 59.93067:75 61.02774:75 63.02059:19 65.03861:335 66.04349:56 67.05144:205 70.94295:37 71.95034:37 72.93589:75 74.93566:19 77.03806:226 78.03155:37 79.05023:93 79.05274:242 80.06415:56 81.07054:168 91.05521:205 92.05779:37 93.05767:93 94.06296:75 95.08467:56 98.97084:37 100.0767:3…	0.1054571	0.09993676	0.07762384	0.08554397	0.09101541	0.09369241	0.06543442	0.07507178	0.06550633	0.05405372	0.1107448	0.1088774	0.07256344	0.08008444	0.08950558	0.08503698	0.09886531	0.1015109
16	7.844	109.10122	Unknown	[M+H]+	TRUE	null	null	null	null	FALSE	FALSE	20.65	4	109.0995:1321 110.10285:392 111.10621:42	51.01956:75 52.02708:37 53.03726:186 55.0553:205 56.96599:149 57.93785:56 59.04917:224 59.9292:93 61.01192:77 61.02846:610 65.04052:205 67.04992:95 67.05454:405 69.06876:56 70.01318:56 70.93903:37 72.93434:93 77.03773:205 77.99754:56 79.05367:264 80.06004:56 81.06895:186 81.93328:75 83.99765:37 91.05359:261 92.05209:37 93.0574:75 94.0627:56 95.04999:37 98.96216:37 100.07928:37 103.05642:37 105.07…	0.1636807	0.1487343	0.1023434	0.1324625	0.1729252	0.2005293	0.152704	0.1443495	0.1391878	0.1347405	0.1711942	0.1346184	0.1182611	0.1273452	0.1208225	0.145467	0.1637048	0.1690535
17	10.515	109.10186	Unknown	[M+H]+	TRUE	null	null	null	null	FALSE	FALSE	10.63	9	109.10266:619 110.10601:0 111.10937:0	50.01907:56 51.02476:112 53.03634:37 53.04045:112 55.05537:186 55.93584:37 56.96602:56 57.07051:37 59.05132:298 60.04619:112 61.02951:710 63.02571:37 65.04151:224 67.05434:186 69.06734:37 71.94129:37 72.93882:56 77.04101:112 78.03949:37 79.05695:130 81.07222:186 81.93911:75 86.9368:19 91.05548:224 92.06075:37 94.06319:75 100.93471:19 103.0596:19 105.07052:56 107.08918:56 108.07635:56 109.10492:37	0.07354025	0.06506914	0.06402649	0.06744102	0.0976611	0.07873435	0.0758749	0.07955609	0.06528877	0.0638919	0.08633998	0.08190026	0.07734784	0.09608771	0.1002031	0.1008375	0.08289447	0.07707278
18	0.911	111.00237	Unknown	[M+H]+	TRUE	null	null	null	null	FALSE	FALSE	17.15	1	111.00237:857 112.00572:973 113.00908:878	50.98647:234 51.98451:349 53.0169:111 54.98011:440 54.9843:700 55.93285:0 55.95503:130 56.04697:1 56.96303:851 58.94963:34 58.99843:116 60.95264:21 62.02229:236 62.52375:42 66.01704:72 67.02134:118 67.99595:75 68.95062:63 69.99226:21 71.02742:90 71.95036:305 72.93351:1 77.99671:8 81.06685:0 82.013:615 82.99681:1479 83.99424:151 84.01495:82 84.99242:130 86.00174:14 88.92555:1 91.0137:75 93.0062:9 …	0.108682	0.005093408	0.00628757	0.002106161	0.003419631	0.06390163	0.002870345	0.002600252	0.04011735	0.004931589	0.02283996	0.002488913	0.01570215	0.01942525	0.005236816	0.01377284	0.003749935	0.01331095
19	1.024	112.0495	Unknown	[M+H]+	TRUE	null	null	null	null	FALSE	FALSE	14.44	14	112.04816:549 113.05151:217 114.05487:162	50.01717:47 51.02184:181 52.01715:71 54.03247:23 56.04907:1296 57.05363:127 58.06388:22793 59.07323:2967 59.89768:119 60.04313:106 60.08033:20670 61.08491:874 62.96096:47 67.02922:74 68.04813:49 69.03365:586 69.04421:99 70.06525:202 71.00929:42 71.0688:60 76.02599:5 77.03897:295 82.06238:63 84.04417:217 86.09415:80 87.04143:160 88.07869:92 94.03648:29 95.025:244 97.02449:71 97.03145:77 100.07619:…	0.1123587	0.1275289	0.06319714	0.06915227	0.1183321	0.08384324	0.04327598	0.07081976	0.07258703	0.05042847	0.1026128	0.06884599	0.07042375	0.07477272	0.06730308	0.1223098	0.06189633	0.06141458
20	0.967	112.89602	Unknown	[M+H]+	TRUE	null	null	null	null	FALSE	FALSE	10.11	8	112.89501:504 113.89836:0 114.90172:1548	57.03377:1 74.01945:23 74.06441:51 82.01179:943 82.99557:593 84.00851:139 84.04346:224 85.0276:40 85.04192:10 87.04072:26 100.02321:79 101.00714:263 102.0558:13	0.03017361	0.02345018	0.01990421	0.04036808	0.03755141	0.05532047	0.08096898	0.05197923	0.05348101	0.07335504	0.07117487	0.09693396	0.04489365	0.07238925	0.04467684	0.03471617	0.04928699	0.05823541
21	1.081	113.03418	Uracil; CE10; ISAKRJDGNUQOIC-UHFFFAOYSA-N	[M+H]+	TRUE	C4H4N2O2	Pyrimidones	ISAKRJDGNUQOIC-UHFFFAOYSA-N	c1cnc(nc1O)O	TRUE	TRUE	22.72	3	113.03465:570 114.038:0 115.04136:0	50.01392:73 51.02261:442 52.02508:5 53.00233:238 53.03832:1181 54.03227:313 55.01764:574 55.05326:12641 56.0489:11448 57.01828:114 57.03428:280 57.05668:6117 58.06482:1532 59.04815:688 65.0372:375 66.04552:37 67.05465:377 68.01087:104 68.02484:9 68.0493:922 68.85897:55 69.0325:998 69.05245:129 69.06888:8218 69.85388:195 70.02866:444 70.06412:27439 71.04743:129 71.06886:1387 72.00164:61 72.04239:1…	0.1657964	0.1201281	0.05865184	0.1135007	0.1255988	0.08171269	0.1620326	0.1838242	0.1045161	0.1264399	0.1943507	0.2973499	0.07506861	0.1028125	0.1343263	0.1623255	0.09268763	0.1343648
22	2.246	113.10018	Unknown	[M+H]+	TRUE	null	null	null	null	FALSE	FALSE	13.5	5	113.09977:632 114.10312:63 115.10648:106	50.01456:19 51.02224:93 55.01618:37 55.0518:149 56.96456:112 59.01082:37 61.02367:56 63.99775:19 65.03671:56 67.05067:37 68.95104:37 70.93742:56 71.04926:37 72.93754:447 73.04853:75 75.02415:37 77.03729:186 78.04201:56 79.05323:112 81.0685:56 82.06838:56 84.08263:245 85.08524:56 90.94803:56 91.05176:93 92.05296:37 96.07653:37 97.06457:37 98.9729:37 103.05304:75 106.05922:37 110.05765:37 112.0278:…	0.1848688	0.06500077	0.1385258	0.0151631	0.08161142	0.1445675	0.006024572	0.009388005	0.07942379	0.008413078	0.006136372	0.01224411	0.1470407	0.1573257	0.1838322	0.2213939	0.1454706	0.052501
23	2.161	113.10083	Unknown	[M+H]+	TRUE	null	null	null	null	FALSE	FALSE	18.98	1	113.10083:1173 114.10418:92 115.10754:184	50.01398:19 51.0267:19 53.03838:75 54.98419:37 55.05332:149 55.93273:149 56.96291:56 57.06741:37 59.05038:56 65.03614:75 66.04215:37 67.05935:56 68.95047:56 69.0713:93 70.9428:37 71.95859:38 72.04127:56 72.93577:441 73.04797:56 73.06124:56 75.02726:37 77.03302:37 77.03922:205 79.05393:168 81.06795:93 82.06527:56 83.93066:56 84.0782:205 85.06776:37 88.02613:37 89.06124:37 91.04988:112 93.04822:37 …	0.1487286	0.04238809	0.1777621	0.01123286	0.129825	0.1539006	0.004013753	0.005310191	0.118928	0.008669346	0.003718747	0.007040783	0.1406482	0.1498178	0.1784675	0.251653	0.1729004	0.02974908
24	1.791	113.1009	Unknown	[M+H]+	TRUE	null	null	null	null	FALSE	FALSE	17.62	3	113.1009:1344 114.10425:106 115.10761:235	50.014:19 53.03738:93 55.0523:130 55.93276:93 56.05005:56 56.96401:37 57.0685:56 59.04933:75 61.02312:37 65.03503:37 65.03845:93 67.05245:75 68.99625:37 70.06423:93 70.95473:56 72.0473:76 72.93581:443 73.04559:57 75.05422:19 77.03678:186 77.95544:37 79.05649:75 80.97521:56 82.0116:75 82.06532:56 84.04588:76 84.08084:386 85.0639:37 88.07123:37 89.03598:37 91.05128:149 98.98369:56 102.04731:19 105.…	0.1562562	0.00462053	0.1382365	0.004638568	0.03518026	0.1455111	0.006198054	0.003929412	0.02107727	0.01050697	0.004826459	0.006005128	0.1742121	0.04290238	0.1800425	0.2473625	0.1512822	0.007576545
25	2.047	113.10108	Unknown	[M+H]+	TRUE	null	null	null	null	FALSE	FALSE	24.35	16	113.10108:1230 114.10443:64 115.10779:234	51.02368:75 52.03021:19 53.03834:37 55.05534:130 55.93159:75 56.9628:112 57.93463:56 59.04807:93 60.05167:37 65.03815:168 67.04171:37 68.95131:75 69.06744:37 70.94123:37 70.9567:37 71.92705:56 72.93655:282 73.04272:56 74.93754:37 77.03748:149 78.04218:37 79.05339:93 81.06991:75 82.06211:56 83.82009:38 84.08014:343 86.09256:37 90.94671:56 91.05313:130 93.05419:37 95.04258:37 96.07788:19 103.05435:…	0.2090838	0.02153588	0.1777621	0.007547075	0.1199694	0.171719	0.005701263	0.003458399	0.09376319	0.007838039	0.004087984	0.006890446	0.1453395	0.1273281	0.1801305	0.1927119	0.1729004	0.01568048
26	1.905	113.10148	Unknown	[M+H]+	TRUE	null	null	null	null	FALSE	FALSE	18.54	15	113.10148:1049 114.10483:21 115.10819:127	50.01223:19 53.04065:37 55.01788:37 55.0514:130 55.93396:130 56.96306:56 57.06649:37 59.04724:56 62.92853:37 65.03388:37 67.0524:56 69.06538:37 70.06531:56 70.9558:75 71.9513:38 72.93685:426 74.93907:37 77.03655:130 79.04994:75 80.04995:56 81.06896:37 82.06627:56 84.08047:303 89.93852:37 91.05212:93 93.06816:56 98.97318:93 101.015:37 102.04372:19 103.05042:75 106.05798:56 107.07548:56 112.95353:1…	0.1734745	0.009355006	0.1759298	0.003692049	0.07907896	0.2122436	0.005701263	0.002303449	0.04746176	0.009688166	0.005389106	0.007249584	0.1671484	0.08849467	0.1341424	0.2812264	0.1041391	0.005526421
27	0.229	113.95905	Unknown	[M+H]+	TRUE	null	null	null	null	FALSE	FALSE	20.95	6	113.95905:1245 114.9624:128 115.96576:149	53.03572:56 53.94041:56 55.05478:93 55.9342:229 56.96331:75 59.04751:37 63.00503:19 66.04707:19 67.93209:37 69.06926:75 70.93952:75 70.96093:56 71.92893:75 71.95169:57 72.93725:735 73.06634:37 77.03945:112 78.03919:37 79.05415:93 81.07197:56 82.99681:37 86.09733:37 89.93907:56 91.05268:93 92.04576:37 97.94255:19 98.9682:37 102.97227:37 105.07354:37 107.0645:56 113.96659:56 115.09699:37 117.10084:…	0.2559527	0.162613	0.1754862	0.1421533	0.2176466	0.1468749	0.1491791	0.2021099	0.1796941	0.1480539	0.1571808	0.2380085	0.1511805	0.2133031	0.1767565	0.1708086	0.189424	0.1868361
28	1.263	113.96262	Unknown	[M+H]+	TRUE	null	null	null	null	FALSE	FALSE	15.59	4	113.96262:1653 114.96597:202 115.96933:101	50.01604:455 51.02273:2090 52.02519:93 53.03945:955 55.59322:6 55.93382:248 56.04794:969 56.964:78 57.05783:680 57.93585:52 59.04931:79 60.96024:9 63.02372:49 65.0384:912 69.06657:2386 70.95821:13 71.92859:60 72.04481:46 72.93691:1086 73.93525:14 76.80505:59 77.03913:8784 78.03138:596 79.05132:66 80.05135:988 81.03224:99 81.93856:76 82.99779:113 84.0004:30 84.04182:1430 86.09704:6496 91.05375:318…	0.1970476	0.1756257	0.1415732	0.1657473	0.2012501	0.1813544	0.1460722	0.1919153	0.1637131	0.1788248	0.1649787	0.2690865	0.2189529	0.1714648	0.1592392	0.1643826	0.1161359	0.1607862
29	1.024	114.08981	Unknown	[M+H]+	TRUE	null	null	null	null	FALSE	FALSE	10.42	3	114.08981:843 115.09316:330 116.09652:476	51.02275:212 52.01706:147 53.0035:227 53.03743:1024 54.03241:280 54.89007:79 55.01568:521 55.05444:12790 55.88213:75 56.01945:29 56.04905:11379 57.05682:6094 58.02731:44 58.06497:1528 59.0483:676 59.07326:158 60.04426:102 65.03964:265 66.03191:160 67.0421:202 67.05251:376 68.00754:80 68.0285:100 68.04947:923 69.0315:997 70.03001:412 70.06429:27392 71.04879:157 71.06665:1393 71.86169:98 72.04376:1…	0.1176596	0.06253953	0.08667588	0.07964546	0.133293	0.1291818	0.0834135	0.0745427	0.05830037	0.06554201	0.07398812	0.07856779	0.07094206	0.09733903	0.07720906	0.1143655	0.08606922	0.06211282
30	3.184	114.08988	Unknown	[M+H]+	TRUE	null	null	null	null	FALSE	FALSE	16.26	10	114.08988:1420 115.09323:255 116.09659:0	53.03637:37 53.93691:37 54.9842:56 55.05228:224 55.93273:347 56.96289:56 57.93364:93 59.04707:75 61.02741:19 65.03482:75 67.05335:75 69.06987:112 70.95678:75 71.93072:75 72.93543:448 73.93738:37 75.02566:37 77.03755:205 78.03352:37 79.05347:112 80.05602:37 81.93431:112 82.99865:56 84.08281:130 85.06847:37 91.05454:130 93.05562:93 95.08395:37 96.08348:56 98.97148:56 98.97991:37 101.00901:37 103.04…	0.1092367	0.08250865	0.1189881	0.09912118	0.2634567	0.2216947	0.1624505	0.1693454	0.2258241	0.1420348	0.1375145	0.2357535	0.2080152	0.1308097	0.2309556	0.170936	0.1124009	0.1321736
31	0.911	115.01042	Unknown	[M+H]+	TRUE	null	null	null	null	FALSE	FALSE	12.24	3	115.01042:612 116.01377:490 117.01713:704	50.98549:136 51.98454:182 53.01796:2857 53.51885:631 54.01587:525 54.4985:33 54.98433:72 56.04912:73 56.95987:757 56.96307:1060 58.95184:34 58.99738:1188 59.99729:149 60.95599:49 60.99679:181 61.00671:716 61.50738:34 61.83452:88 62.02344:6196 62.52044:1286 62.52379:1705 62.98915:11 63.02278:1589 63.52376:145 63.92619:4 65.01012:151 65.92762:23 67.02138:4370 67.52173:1154 68.02044:1149 68.51982:52…	0.003050641	0.06424303	0.0629657	0.01120778	0.03261553	0.03230467	0.004699796	0.006039294	0.003955696	0.003969023	0.002936315	0.008218423	0.002452007	0.00071504	0.01186479	0.01105941	0.01216114	0.002191256
32	5.48	115.0379	Unknown	[M+H]+	TRUE	null	null	null	null	FALSE	FALSE	28.05	1	115.03891:1365 116.04226:0 117.04562:0	50.01403:22 53.03329:708 53.03637:1083 55.01775:429 56.02153:32 57.03226:688 58.03481:3 61.02535:20 62.5259:5 69.03262:1214 70.04178:81 71.01423:768 75.03587:9 80.04645:7 81.03113:760 82.04613:12 84.04588:15 85.02613:3334 86.0291:211 87.04453:39 94.28235:4 97.02375:484 99.04268:108 109.02707:183	0.1731021	0.1867184	0.2034138	0.1322243	0.2847488	0.1427318	0.102883	0.08980224	0.133063	0.0523536	0.07191335	0.2632401	0.1265873	0.1876639	0.3067815	0.3178626	0.3033488	0.06335329
33	5.662	115.03794	Unknown	[M+H]+	TRUE	null	null	null	null	FALSE	FALSE	23.39	4	115.03803:1806 116.04138:0 117.04474:0	51.0224:61 53.0381:746 55.01635:302 57.0319:244 69.03334:1117 71.01019:612 71.93899:4 73.0439:28 74.93876:8 81.03312:634 85.03076:688 87.10455:0 93.05579:5 97.03003:484 98.02853:44 100.96247:5 109.02777:149 113.07375:7 119.08436:1	0.08581413	0.1580153	0.1240156	0.1811737	0.1555851	0.1114371	0.05166622	0.08980224	0.191126	0.07507391	0.1123272	0.2632401	0.09675126	0.09052062	0.3067815	0.3178626	0.3033488	0.02196455
34	4.775	115.03877	Unknown	[M+H]+	TRUE	null	null	null	null	FALSE	FALSE	19.3	6	115.03877:979 116.04212:0 117.04548:0	50.01448:19 53.03681:130 55.05274:75 55.9332:93 56.05684:56 57.0348:56 57.93521:75 59.05083:75 65.03768:56 67.05512:37 69.03178:93 71.01098:93 72.93611:225 73.0459:37 75.02759:37 77.03705:112 79.05423:75 81.03391:93 81.06823:37 84.07975:112 85.03024:93 86.08824:37 91.05546:56 93.05384:37 97.02802:56 98.97391:37 103.05549:75 106.06314:56 107.07044:37 109.10226:19 114.09336:37 119.08818:37	0.006243909	0.04227984	0.04511235	0.03751598	0.02265505	0.1154623	0.03497248	0.02231184	0.06230222	0.02933327	0.05430425	0.05120645	0.03249407	0.02734176	0.04040743	0.1102513	0.03472051	0.02384383
35	5.563	115.03939	Unknown	[M+H]+	TRUE	null	null	null	null	FALSE	FALSE	23.66	5	115.04083:1476 116.04418:0 117.04754:0	50.01559:30 51.02429:55 53.00197:89 53.03899:828 55.01726:408 57.03175:409 62.98623:1 69.03318:1100 70.04116:54 71.01121:889 71.05049:99 73.02684:91 81.03294:671 82.03515:29 85.02667:1710 88.01478:1 97.02982:596 109.02165:53	0.2101852	0.2221216	0.242245	0.2166901	0.1904266	0.2739484	0.08290094	0.0879698	0.2122297	0.08394327	0.1153691	0.1350277	0.1530278	0.3001124	0.2202021	0.2119606	0.157684	0.06947395
36	1.024	116.07037	L-Proline; CE10; ONIBWKKTOPOVIA-BYPYZUCNSA-N	[M+H]+	TRUE	C5H9NO2	Proline and derivatives	ONIBWKKTOPOVIA-BYPYZUCNSA-N	C1C[C@@H](C(=O)O)NC1	TRUE	TRUE	115.79	11	116.0703:5509 117.07365:1807 118.07701:6144	52.01865:95 53.03798:87 55.0183:248 55.05391:7138 56.04849:3464 57.05624:2540 58.06435:421 59.04765:388 59.07153:40 67.02851:31 67.04007:28 67.05279:88 68.01363:131 68.0474:418 69.03174:367 69.04699:133 69.85191:122 70.03142:469 70.06451:15751 71.05137:45 71.06685:636 71.85948:44 72.04394:5 72.0799:7329 73.08443:503 74.02179:308 78.03287:319 79.039:8 80.0503:9 81.03371:73 81.04643:124 82.04871:91…	0.8229995	0.5384484	0.6897811	0.4735163	0.7511413	0.7407811	0.4531519	0.4796593	0.8432753	0.4453556	0.7749235	0.6737269	0.6890005	0.7473782	0.7957322	1.200362	0.6949854	0.6668549
37	0.911	116.98607	Unknown	[M+H]+	TRUE	null	null	null	null	FALSE	FALSE	20.05	3	116.98607:1041 117.98942:85 118.99278:0	50.98549:136 51.98454:182 53.01796:2857 53.51885:631 54.01587:525 54.4985:33 54.98433:72 56.04912:73 56.95987:757 56.96307:1060 58.95184:34 58.99738:1188 59.99729:149 60.95599:49 60.99679:181 61.00671:716 61.50738:34 61.83452:88 62.02344:6196 62.52044:1286 62.52379:1705 62.98915:11 63.02278:1589 63.52376:145 63.92619:4 65.01012:151 65.92762:23 67.02138:4370 67.52173:1154 68.02044:1149 68.51982:52…	0.0570034	0.04837598	0.1070816	0.02738635	0.04551173	0.03591702	0.03136878	0.02564119	0.03275317	0.01915132	0.02944228	0.03557141	0.02772296	0.01676938	0.04521251	0.04519763	0.02575652	0.01410574
38	1.024	118.08684	L-Valine; CE10; KZSNJWFQEVHDMF-BYPYZUCNSA-N	[M+H]+	TRUE	C5H11NO2	Valine and derivatives	KZSNJWFQEVHDMF-BYPYZUCNSA-N	CC(C)[C@@H](C(=O)O)N	TRUE	TRUE	121.3	4	118.08612:7184 119.08947:2657 120.09283:294	51.02366:252 52.019:85 53.03835:661 54.0323:92 55.01661:332 55.05433:9839 56.04893:5731 57.0343:170 57.0567:3766 58.06376:1772 58.99934:7 59.04924:653 59.07203:426 60.04302:45 60.05506:54 62.0232:57 65.03834:169 67.02111:49 67.05348:165 68.01201:118 68.04812:505 69.03365:591 69.06768:4417 69.85385:118 70.02746:337 70.06527:15805 71.05216:111 71.06883:878 71.86867:44 72.04595:94 72.08072:9615 73.0…	0.7410363	0.4708724	0.7115561	0.7205263	0.9544318	0.7990431	0.3764095	0.270994	0.5528283	0.3948584	0.5813377	0.7342042	0.7736512	0.6986448	1.330855	1.3223	0.8135715	0.8828087
39	0.911	119.01735	Unknown	[M+H]+	TRUE	null	null	null	null	FALSE	FALSE	44	2	119.01735:3212 120.0207:2831 121.02406:3639	53.01711:31 54.97929:23 54.98662:94 55.93202:0 57.93403:28 58.99649:266 59.9964:33 60.99368:50 62.02141:67 66.01844:37 67.9345:35 68.94501:8 71.95301:69 74.93598:18 80.92861:14 81.94297:27 82.01457:780 82.74513:44 82.99709:8028 83.99841:1418 84.08255:153 84.99401:1349 86.00334:55 86.99755:23 92.02449:32 93.01195:14 95.03159:51 98.97152:80 100.02654:173 100.94382:6 101.00767:4766 102.00928:1009 10…	0.2699223	0.2928196	0.3201839	0.0990961	0.2594645	0.2234198	0.04154904	0.0565216	0.1561841	0.025383	0.02862468	0.07566962	0.183349	0.06620076	0.2176037	0.3114365	0.1677535	0.01840655
40	1.081	119.03339	w/o MS2:Succinic acid	[M+H]+	TRUE	C4H6O4	Dicarboxylic acids and derivatives	KDYFGRWQOYBRFD-UHFFFAOYSA-N	O=C(O)CCC(=O)O	TRUE	FALSE	13.87	13	119.03339:816 120.03674:441 121.0401:299	50.01378:120 51.02245:237 52.01573:182 53.00316:155 53.03812:1042 54.03205:107 55.0153:411 55.05302:13125 56.04864:8243 57.02227:135 57.034:189 57.05746:5198 58.06344:1073 59.04891:749 59.06844:86 61.00832:91 64.84216:11 65.03789:138 66.04505:66 67.03219:82 67.05531:170 68.05228:591 69.03431:767 69.06951:5423 70.02574:201 70.06355:24908 71.07422:341 72.07894:11494 73.06415:277 74.02203:522 74.064…	0.06167841	0.09573214	0.08353852	0.08012813	0.1356319	0.1392964	0.0625483	0.06716134	0.09230617	0.05479752	0.1131976	0.0672424	0.08670401	0.07628793	0.07685727	0.09613557	0.06132861	0.0720366
41	1.081	119.05109	Unknown	[M+H]+	TRUE	null	null	null	null	FALSE	FALSE	15.35	1	119.05109:954 120.05444:308 121.0578:7251	50.01417:63 51.02186:416 52.02534:64 53.00363:167 53.03859:992 54.03254:156 54.04188:103 55.01477:375 55.05249:10122 56.04813:10031 57.02284:95 57.05696:4760 58.06404:1232 58.9942:72 59.04736:564 61.0101:149 65.01248:41 65.03639:296 66.0447:70 67.05268:376 68.04848:636 69.03402:1021 69.06923:6414 70.02783:530 70.06447:21458 71.0704:1097 71.99961:40 72.04395:112 72.07991:10367 73.06394:309 73.0832…	0.1208846	0.1042439	0.1710373	0.05667828	0.08500686	0.1331186	0.07349347	0.05384392	0.08610232	0.05629762	0.05428667	0.04031537	0.09750879	0.126196	0.1338066	0.159328	0.06681906	0.08678859
42	1.195	120.07909	Unknown	[M+H]+	TRUE	null	null	null	null	FALSE	FALSE	452.26	1	120.08095:36937 121.0843:17245 122.08766:770	50.01527:692 50.87177:44 51.02296:3213 52.02645:217 53.03765:1389 54.04612:44 55.0159:278 55.05362:150 55.93304:290 56.05033:1509 56.96428:0 57.05598:965 57.93399:9 63.02068:61 65.00344:98 65.03646:1735 66.04477:147 67.05274:131 68.04737:69 69.06811:3770 70.0598:128 70.06334:6 72.93731:474 75.02515:55 76.03148:45 76.80919:111 77.03832:14710 78.03681:1342 78.0393:1370 79.04549:93 79.05428:150 80.0…	4.682876	2.59582	4.657	1.411065	2.620897	3.742646	0.8982131	1.52085	2.037975	1.105088	2.167229	1.865465	3.026028	2.949888	3.640762	4.823774	2.569781	2.15318
43	0.911	121.01455	Unknown	[M+H]+	TRUE	null	null	null	null	FALSE	FALSE	10.88	2	121.01455:588 122.0179:64 123.02126:23	53.01711:28 54.97929:18 54.98662:110 55.93202:0 57.93403:9 58.99649:261 59.9964:33 60.99368:53 62.02141:66 66.01844:34 67.9345:18 68.94501:3 71.95301:69 72.92774:1 72.93618:0 74.93598:17 80.92861:13 81.06713:2 81.94297:31 82.01457:783 82.74513:44 82.99709:8003 83.99841:1417 84.08255:142 84.99401:1358 86.00334:58 86.99755:22 92.02449:30 93.01195:14 95.03159:45 98.97152:62 100.02654:173 100.94382:3…	0.03583116	0.05361751	0.05185638	0.01752627	0.04760061	0.04681303	0.007585913	0.006994225	0.02244198	0.005169105	0.002426416	0.01131704	0.02988923	0.010317	0.04961783	0.06157614	0.03448894	0.001403889
44	1.081	121.06225	Unknown	[M+Na]+	TRUE	null	null	null	null	FALSE	FALSE	60.35	3	121.06225:4636 122.0656:1863 123.06896:0	50.01392:46 51.02261:334 53.00233:238 53.03832:1134 54.03227:294 55.01764:572 55.05326:12641 56.0489:11459 57.01828:114 57.03428:277 57.05668:6116 58.06482:1532 59.04815:688 65.0372:342 66.04552:36 67.05465:377 68.01087:107 68.02484:11 68.0493:919 68.85897:55 69.0325:994 69.05245:133 69.06888:8218 69.85388:195 70.02866:446 70.06412:27434 71.04743:122 71.06886:1390 72.00164:60 72.04239:139 72.0747…	0.464458	0.1972015	0.4769038	0.2351879	0.3496814	0.3673901	0.4825177	0.2267703	0.360832	0.3189344	0.1696294	0.2556063	0.2888716	0.2340052	0.1610301	0.6375569	0.1830297	0.3179846
45	14.55	121.06531	w/o MS2:Tyramine; PlaSMA ID-59	[M+H]+	TRUE	C8H11NO	Amino acids	DZGWFCGJZKJUFP-UHFFFAOYSA-N	OC1=CC=C(C=C1)CCN	TRUE	FALSE	12.36	16	121.06531:815 122.06866:412 123.07202:447	50.01612:59 51.02279:248 53.03744:68 63.02475:1 65.03941:116 77.04005:745 78.04103:118 79.05474:13 83.08488:6 91.04647:136 91.05321:356 92.05305:42 93.06925:67 105.04648:11 119.00829:5 121.06283:182 121.08614:29 122.09825:0	0.042186	0.03409848	0.04888618	0.06273349	0.08979756	0.09184937	0.05362973	0.05495371	0.05442379	0.06709211	0.05715265	0.06578079	0.06937384	0.08805203	0.07711311	0.1277759	0.06538482	0.0640441
46	1.081	122.06774	Unknown	[M+H]+	TRUE	null	null	null	null	FALSE	FALSE	11.57	3	122.07118:561 123.07453:0 124.07789:264	50.01392:46 51.02261:334 53.00233:238 53.03832:1134 54.03227:294 55.01764:572 55.05326:12641 56.0489:11459 57.01828:114 57.03428:277 57.05668:6116 58.06482:1532 59.04815:688 65.0372:342 66.04552:36 67.05465:377 68.01087:107 68.02484:11 68.0493:919 68.85897:55 69.0325:994 69.05245:133 69.06888:8218 69.85388:195 70.02866:446 70.06412:27434 71.04743:122 71.06886:1390 72.00164:60 72.04239:139 72.0747…	0.1052907	0.04056495	0.05770034	0.05705439	0.06998145	0.07329372	0.09456369	0.03359035	0.1019515	0.05045347	0.003402258	0.03015092	0.07253022	0.03374306	0.05671751	0.1126904	0.06501132	0.07169492
47	1.081	123.04388	Unknown	[M+H]+	TRUE	null	null	null	null	FALSE	FALSE	26.91	1	123.04388:2333 124.04723:1541 125.05059:923	50.01417:63 51.02186:416 52.02534:64 53.00363:167 53.03859:992 54.03254:156 54.04188:103 55.01477:375 55.05249:10122 56.04813:10031 57.02284:95 57.05696:4760 58.06404:1232 58.9942:72 59.04736:564 61.0101:149 65.01248:41 65.03639:296 66.0447:70 67.05268:376 68.04848:636 69.03402:1021 69.06923:6414 70.02783:530 70.06447:21458 71.0704:1097 71.99961:40 72.04395:112 72.07991:10367 73.06394:309 73.0832…	0.295817	0.1870887	0.4211579	0.114792	0.2304057	0.2045103	0.1251203	0.09348647	0.1991627	0.1244711	0.1003798	0.1565676	0.1165135	0.1196585	0.1507643	0.3087231	0.1279759	0.1702791
48	1.161	123.05349	Niacinamide; LC-ESI-QTOF; MS2; CE	[M+H]+	TRUE	C6H6N2O	Nicotinamides	DFPAKSUCGFBDDF-UHFFFAOYSA-N	OC(=N)C1=CN=CC=C1	TRUE	TRUE	18.36	4	123.05548:1113 124.05883:130 125.06219:130	50.01393:459 51.02161:1991 53.03832:801 54.03434:29 55.01658:175 55.93161:239 56.9639:106 65.03602:829 66.04433:77 67.05229:48 69.06765:1162 71.92731:54 72.93682:1151 75.02099:33 76.80745:70 77.03657:9321 78.03879:794 79.05501:91 80.04875:1020 81.05506:30 82.99129:74 86.09566:4198 89.03837:98 90.04053:43 91.05235:3196 92.05762:273 93.05479:88 93.06705:697 95.04597:235 101.00544:99 102.04411:315 1…	0.3029247	0.1111434	0.3295702	0.1116704	0.1694572	0.2206626	0.05692589	0.08149821	0.104793	0.08030552	0.1057337	0.09115434	0.08636512	0.1321802	0.1121318	0.107626	0.09214232	0.07017218
49	1.024	123.05451	Niacinamide; LC-ESI-QTOF; MS2; CE	[M+H]+	TRUE	C6H6N2O	Nicotinamides	DFPAKSUCGFBDDF-UHFFFAOYSA-N	OC(=N)C1=CN=CC=C1	TRUE	TRUE	29.89	1	123.05464:2161 124.05799:794 125.06135:1865	51.0208:527 52.01714:235 53.00357:173 53.03853:1044 54.03248:170 55.01785:402 55.05347:10472 56.04913:10367 57.03344:277 57.0569:4760 58.06289:1234 59.04729:567 59.07117:106 65.03859:339 66.03315:116 67.04219:144 67.05259:382 68.01229:166 68.05072:604 69.00578:32 69.03511:997 69.07031:6356 69.85414:147 70.03247:432 70.06438:21483 71.01199:34 71.05603:83 71.06793:1136 71.85939:64 71.92644:19 72.04…	0.2739555	0.1283265	0.3036999	0.1250031	0.2559965	0.1934963	0.06837573	0.08541472	0.08333334	0.07358006	0.1701305	0.1026217	0.08255088	0.09727093	0.09543797	0.1518441	0.1003967	0.07041731
50	0.911	124.02411	Unknown	[M+H]+	TRUE	null	null	null	null	FALSE	FALSE	289.9	1	124.02304:32200 125.02639:43602 126.02975:30717	54.9864:295 55.05448:398 56.96516:207 58.99409:60 61.49627:56 66.49751:60 67.93192:8 70.50711:34 71.95036:114 75.50399:94 76.00052:48 80.03141:28 82.01173:384 82.74228:51 82.92606:25 82.99681:13896 83.73689:18 83.93342:39 83.99941:2920 84.99502:2993 85.969:49 86.99989:28 92.02147:18 94.97485:19 97.97767:10 98.97541:408 100.02481:74 100.69678:28 101.00877:9839 101.69684:15 102.00895:1806 103.00546…	4.08228	2.915543	2.89531	0.4443246	1.324526	3.830692	0.2802609	0.3696422	1.817016	0.2075518	0.5862609	0.4146796	1.415851	0.4991232	1.543222	2.409198	1.176471	0.3080906
51	1.024	124.03833	Niacin; LC-ESI-QTOF; MS2; [M+H]+; CE	[M+H]+	TRUE	C6H5NO2	Pyridinecarboxylic acids	PVNIIMVLHYAWGP-UHFFFAOYSA-N	OC(=O)C1=CN=CC=C1	TRUE	TRUE	27.41	11	124.03906:1647 125.04241:863 126.04577:108	52.01865:94 53.03798:86 55.0183:249 55.05391:7138 56.04849:3463 57.05624:2539 58.06435:423 59.04765:387 59.07153:40 67.02851:31 67.04007:28 67.05279:86 68.01363:131 68.0474:417 69.03174:369 69.04699:133 69.85191:122 70.03142:469 70.06451:15750 71.05137:46 71.06685:636 71.85948:44 72.04394:12 72.0799:7328 73.08443:503 74.02179:309 78.03287:319 79.039:8 80.0503:9 81.03371:72 81.04643:123 82.04871:9…	0.3685491	0.3416457	0.2554052	0.196926	0.3045407	0.3691373	0.1034113	0.2572507	0.3548391	0.1253899	0.23167	0.2662218	0.4014646	0.3465133	0.4025153	0.3847676	0.3227558	0.2003476
52	0.911	125.02535	Unknown	[M+H]+	TRUE	null	null	null	null	FALSE	FALSE	56.85	2	125.02406:5397 126.02741:42588 127.03077:1420	53.01711:31 54.97929:23 54.98662:94 55.93202:0 57.93403:28 58.99649:266 59.9964:33 60.99368:50 62.02141:67 66.01844:37 67.9345:35 68.94501:8 71.95301:69 74.93598:18 80.92861:14 81.94297:27 82.01457:780 82.74513:44 82.99709:8028 83.99841:1418 84.08255:153 84.99401:1349 86.00334:55 86.99755:23 92.02449:32 93.01195:14 95.03159:51 98.97152:80 100.02654:173 100.94382:6 101.00767:4766 102.00928:1009 10…	1.395632	0.491981	0.5857083	0.06334779	0.2575853	0.5569571	0.05035722	0.1125657	0.2442708	0.05145354	0.1000545	0.1243371	0.7697506	0.09661548	0.3655457	0.5767449	0.1758958	0.05983985
53	1.024	125.07061	Unknown	[M+H]+	TRUE	null	null	null	null	FALSE	FALSE	11.09	6	125.07061:554 126.07396:573 127.07732:287	51.02314:381 52.01643:205 53.03781:1103 54.03278:276 54.88834:67 55.01605:490 55.05377:12247 56.04941:9973 56.88238:46 57.03265:212 57.05718:5258 58.06532:1774 59.0443:469 59.04864:724 59.07034:255 60.04569:75 64.92383:10 65.0388:262 66.0345:81 67.04123:119 67.05163:395 68.01597:129 68.04858:778 69.03411:907 69.0435:191 69.85313:145 70.02909:416 70.06455:23076 71.05024:156 71.06809:1132 71.86194:…	0.04386583	0.04047379	0.0458774	0.05790061	0.0770788	0.06538343	0.01908307	0.05774752	0.02975343	0.01365719	0.06333298	0.0491435	0.02337048	0.02649903	0.04746714	0.02313758	0.03676729	0.0154205
54	4.99	125.09744	Unknown	[M+H]+	TRUE	null	null	null	null	FALSE	FALSE	23.75	1	125.09439:1464 126.09774:353 127.1011:115	50.01483:19 51.94456:19 53.03515:56 55.01965:38 55.05318:283 55.93259:224 57.93246:93 59.04807:37 61.02737:37 63.02247:19 65.03828:149 67.05228:93 68.93627:37 69.06882:93 70.93672:37 71.9357:38 72.93442:306 73.04421:37 74.9342:37 77.03537:130 79.04878:56 79.05255:242 80.04754:56 81.06655:130 81.93471:56 83.0454:37 84.07808:75 85.02336:37 89.03447:19 91.0538:130 92.0469:37 97.09733:56 97.95358:19 …	0.1855661	0.1670512	0.1727024	0.093931	0.1170901	0.1083777	0.1549829	0.193238	0.08481013	0.131459	0.2383251	0.182292	0.1004857	0.1510777	0.1375963	0.1441544	0.113865	0.1693061
55	0.911	126.0208	Unknown	[M+H]+	TRUE	null	null	null	null	FALSE	FALSE	56.65	1	126.02042:4753 127.02377:1707 128.02713:362	54.9864:304 56.04908:52 56.96516:245 58.99409:69 61.49627:56 65.01008:5 66.49751:60 68.99518:14 70.50711:33 71.95036:119 75.50399:94 76.00052:48 80.03141:28 82.01173:384 82.74228:51 82.92606:26 82.99681:13959 83.73689:18 83.93342:42 83.99941:2923 84.99502:2991 85.969:50 86.99989:28 92.02147:30 94.97485:19 97.97767:10 98.97541:408 100.02481:75 100.69678:28 101.00877:9844 101.69684:15 102.00895:181…	0.6026323	0.7243919	0.5060786	0.0744114	0.1752883	0.5659953	0.04357563	0.07243282	0.229015	0.04384676	0.07749587	0.09410261	0.1771425	0.1155725	0.2607375	0.2955674	0.1523654	0.03653083
56	4.775	127.03658	Unknown	[M+H]+	TRUE	null	null	null	null	FALSE	FALSE	17.3	3	127.03658:1449 128.03993:0 129.04329:0	51.02062:41 53.03834:237 55.01661:73 55.93269:0 57.03323:121 58.06161:13 69.03251:298 71.01054:199 71.94295:30 72.93569:1 73.06358:8 81.03354:264 85.0273:552 89.08513:5 97.02777:182 98.97367:47 103.05672:13 106.06151:6 114.09023:36 115.06518:7 127.03717:89	0.1179211	0.06382142	0.149063	0.04668656	0.07990967	0.1343571	0.02826975	0.05328903	0.09891877	0.08426829	0.07652882	0.1032815	0.1029976	0.1521587	0.1254997	0.09788901	0.1034369	0.1068293
57	5.478	127.03733	Maltol	[M+H]+	TRUE	C6H6O3	Pyranones and derivatives	XPCTZQVDEJYUGT-UHFFFAOYSA-N	O=C1C=COC(=C1O)C	TRUE	TRUE	40.74	11	127.03893:1024 128.04228:0 129.04564:0	51.01836:9 53.00207:31 53.03805:637 54.03924:43 55.01523:310 57.03178:309 69.0283:614 69.03065:897 71.01218:509 71.04669:96 73.02658:76 81.03125:575 84.0796:25 85.02747:826 86.03042:39 93.05221:9 97.02769:463 109.0295:98 127.04117:82 130.06551:15	0.2695261	0.281482	0.2438265	0.377078	0.613122	0.3029503	0.2202517	0.1605188	0.235265	0.4573439	0.1440025	0.346627	0.234974	0.362423	0.2365682	0.4637312	0.20163	0.3179698
58	4.699	127.0378	w/o MS2:Maltol	[M+H]+	TRUE	C6H6O3	Pyranones and derivatives	XPCTZQVDEJYUGT-UHFFFAOYSA-N	O=C1C=COC(=C1O)C	TRUE	FALSE	14.22	6	127.0378:888 128.04115:1134 129.04451:0	51.018:37 53.03565:75 55.01699:75 55.05575:130 55.93307:56 57.0336:112 57.05813:37 58.03722:56 59.0496:56 59.93073:37 61.00573:56 65.03752:56 67.05495:75 68.95185:37 69.03161:112 69.06916:112 70.01121:56 71.0108:75 71.0477:37 72.081:37 72.93593:261 73.04451:56 73.06262:37 74.05816:37 75.02863:37 77.0381:149 77.99916:56 79.05404:75 81.02989:112 81.07058:37 82.01418:37 83.02499:37 84.08214:75 85.02…	0.08301704	0.07183186	0.1795365	0.06569842	0.1550367	0.104699	0.03206271	0.05328903	0.1214201	0.1025883	0.08089813	0.09162205	0.1328868	0.1145766	0.1275624	0.1562228	0.09256063	0.1340454
59	5.588	127.03847	Maltol	[M+H]+	TRUE	C6H6O3	Pyranones and derivatives	XPCTZQVDEJYUGT-UHFFFAOYSA-N	O=C1C=COC(=C1O)C	TRUE	TRUE	43.32	5	127.03943:2683 128.04278:0 129.04614:0	51.02088:77 53.03551:729 53.03962:838 55.01895:417 57.03133:398 58.03816:20 69.03502:1017 71.01426:904 71.05235:93 81.03489:680 84.08465:13 85.02735:1778 86.03032:72 92.04556:9 97.02774:670 108.06901:9 109.02677:127 115.04228:45 127.0369:191	0.299668	0.4705249	0.3652769	0.2214791	0.346165	0.2840556	0.1956882	0.2442559	0.2151503	0.355687	0.3454742	0.2411823	0.346949	0.2743709	0.3562714	0.3169712	0.3233983	0.2384458
60	2.369	127.07514	Unknown	[M+H]+	TRUE	null	null	null	null	FALSE	FALSE	22.58	2	127.07553:717 128.07888:149 129.08224:64	51.02194:75 54.98552:56 55.9362:205 56.96428:93 57.93076:56 58.06519:37 59.92965:19 63.02518:19 65.03647:112 67.05507:93 69.07165:56 70.06455:75 70.94197:37 72.04283:76 72.93613:684 73.04471:37 74.93715:37 77.03836:205 79.05307:75 80.0569:37 81.07089:37 81.9378:56 82.99575:75 84.07991:186 86.09366:37 89.04035:19 91.05167:130 93.05411:37 94.06761:37 97.0673:37 98.97145:37 103.05589:56 105.07118:75…	0.1856533	0.0653654	0.1653541	0.1185593	0.1732962	0.2304159	0.0604192	0.05986386	0.05683017	0.06365438	0.08975103	0.07146019	0.08057732	0.0962154	0.1089178	0.1600725	0.08663694	0.06879058
61	1.024	128.10678	Unknown	[M+H]+	TRUE	null	null	null	null	FALSE	FALSE	16.44	1	128.10568:973 129.10903:1271 130.11239:244	51.0208:451 52.01714:233 53.00357:167 53.03853:1006 54.03248:157 55.01785:407 55.05347:10459 56.04913:10374 57.03344:270 57.0569:4760 58.06289:1226 59.04729:564 59.07117:106 65.03859:321 66.03315:116 67.04219:141 67.05259:376 68.01229:166 68.05072:601 69.00578:31 69.03511:992 69.07031:6356 69.85414:147 70.03247:432 70.06438:21458 71.01199:34 71.05603:81 71.06793:1135 71.85939:64 71.92644:25 72.04…	0.1233964	0.05607876	0.1092867	0.0667703	0.09572546	0.1445232	0.06541076	0.05881859	0.08212685	0.05220984	0.08561029	0.07343128	0.08999329	0.08841806	0.1243164	0.1418524	0.1121843	0.08938838
62	3.724	128.12411	Unknown	[M+H]+	TRUE	null	null	null	null	FALSE	FALSE	10.47	6	128.12411:532 129.12746:149 130.13082:42	50.01432:19 51.02301:112 53.03768:75 54.9845:37 55.05363:93 55.9341:186 57.0709:56 58.0641:37 59.05175:37 62.92873:37 65.03637:56 67.04801:37 67.0561:75 69.03512:37 69.06915:93 70.0632:56 70.94061:56 71.93242:56 71.95158:56 72.93593:502 73.04692:75 73.06382:37 75.04331:38 77.03687:302 78.04781:37 79.05279:93 81.07059:75 82.06408:56 83.04946:37 84.07956:168 91.04853:149 92.05242:37 96.0815:75 98.9…	0.09661418	0.05602748	0.09629368	0.03885741	0.06994113	0.06272946	0.02602236	0.04396554	0.06266482	0.04931589	0.07332876	0.06475349	0.06874257	0.0596973	0.06587995	0.121967	0.06728967	0.02561912
63	1.024	130.04842	L-Pyroglutamic acid; CE10; ODHCTXKNWHHXJC-VKHMYHEASA-N	[M+H]+	TRUE	C5H7NO3	Alpha amino acids and derivatives	ODHCTXKNWHHXJC-VKHMYHEASA-N	C1CC(=N[C@@H]1C(=O)O)O	TRUE	TRUE	346.52	7	130.04994:9607 131.05329:2878 132.05665:775	51.02041:229 52.01979:42 53.03811:388 54.8876:33 55.05407:4879 56.04865:3000 57.05748:2190 58.06562:358 59.05111:109 60.05256:55 65.03797:84 67.05425:77 68.04772:281 69.03207:408 69.07314:1820 70.03058:327 70.06367:10043 71.06721:543 71.86224:28 71.9281:73 72.08027:5549 73.08482:336 74.0234:185 77.03735:69 78.03457:256 79.05453:60 80.04699:268 81.03166:17 81.04946:77 82.05177:55 82.06584:259 82.9…	3.353026	2.36676	3.07061	2.044888	3.145746	2.434182	1.212051	1.121354	2.11068	1.098232	1.86391	1.495561	1.756613	1.792187	2.296044	2.670882	1.528561	1.295923
64	4.093	130.06432	Unknown	[M+H]+	TRUE	null	null	null	null	FALSE	FALSE	16.02	1	130.06473:1119 131.06808:250 132.07144:0	50.01818:19 51.02187:75 53.0386:56 55.05144:112 55.93507:75 56.96101:75 57.0687:56 57.93499:37 59.04736:37 59.07341:19 65.03411:37 67.05383:75 68.45212:37 70.9395:93 70.95972:37 72.7143:76 72.93724:384 73.04703:93 73.93923:56 74.93828:56 77.03206:38 77.03826:476 78.04049:56 79.05422:112 80.05049:75 81.06952:56 82.99693:75 84.0811:130 91.05021:75 92.05547:37 99.94728:37 101.05716:19 103.05003:112 …	0.1418667	0.08752229	0.1272365	0.1492177	0.1485604	0.1851068	0.1275569	0.1257799	0.09200949	0.07978048	0.1213032	0.1288305	0.09772143	0.1084392	0.2090249	0.2154283	0.1537324	0.1329312
65	1.138	131.04903	Unknown	[M+H]+	TRUE	null	null	null	null	FALSE	FALSE	19.82	1	131.04903:1782 132.05238:764 133.05574:1153	50.01527:692 50.87177:44 51.02296:3213 52.02645:217 53.03765:1386 54.04612:44 55.0159:277 55.05362:147 55.93304:290 56.05033:1504 56.96428:0 57.05598:962 57.93399:9 63.02068:61 65.00344:98 65.03646:1735 66.04477:146 67.05274:131 68.04737:68 69.06811:3759 70.0598:125 70.06334:2 72.93731:473 75.02515:55 76.03148:45 76.80919:111 77.03832:14710 78.03681:1339 78.0393:1366 79.04549:93 79.05428:150 80.0…	0.2259851	0.1718769	0.3067022	0.1324687	0.2064683	0.2701075	0.07738893	0.07147788	0.141726	0.09381895	0.1006611	0.07132655	0.1134502	0.1492986	0.1682177	0.3576921	0.2067394	0.08955922
66	1.024	131.11682	Unknown	[M+H]+	TRUE	null	null	null	null	FALSE	FALSE	13.95	1	131.11682:890 132.12017:374 133.12353:0	51.0208:527 52.01714:235 53.00357:173 53.03853:1044 54.03248:170 55.01785:402 55.05347:10472 56.04913:10367 57.03344:277 57.0569:4760 58.06289:1234 59.04729:567 59.07117:106 65.03859:339 66.03315:116 67.04219:144 67.05259:382 68.01229:166 68.05072:604 69.00578:32 69.03511:997 69.07031:6356 69.85414:147 70.03247:432 70.06438:21483 71.01199:34 71.05603:83 71.06793:1136 71.85939:64 71.92644:19 72.04…	0.1128262	0.04737895	0.07961683	0.05745556	0.09008791	0.07460596	0.03248852	0.02971255	0.05905195	0.02165774	0.05541196	0.02696044	0.08587339	0.05607954	0.05136077	0.1162561	0.06746148	0.03716221
67	1.081	131.69826	Unknown	[M+H]+	TRUE	null	null	null	null	FALSE	FALSE	13.19	12	131.69826:660 132.70161:0 133.70497:0	52.01666:80 53.00102:74 54.03299:59 55.01521:101 55.05397:7030 56.04854:3651 57.05629:2217 58.06226:325 59.04988:300 61.01041:9 67.05518:26 68.01137:86 69.02947:327 69.06819:1066 70.02795:204 70.06459:14625 70.99314:17 71.05026:94 72.07999:6772 73.02658:30 73.064:43 74.02187:357 74.06197:82 75.02879:48 78.03421:117 80.05166:658 82.06416:278 84.04466:6494 84.07703:211 86.09595:1598 87.02084:11 87.…	0.03366005	0.03286786	0.02970202	0.03973497	0.02591338	0.02912729	0.0133266	0.03233861	0.04404008	0.02678934	0.05074375	0.0881643	0.06837709	0.0407147	0.05271995	0.09302052	0.05190895	0.00133266
68	1.081	132.10136	L-Isoleucine; CE0; AGPKZVBTJJNPAG-WHFBIAKZSA-N	[M+H]+	TRUE	C6H13NO2	Isoleucine and derivatives	AGPKZVBTJJNPAG-WHFBIAKZSA-N	CC[C@H](C)[C@@H](C(=O)O)N	TRUE	TRUE	944.41	1	132.10202:56866 133.10537:17223 134.10873:1856	50.01417:63 51.02186:416 52.02534:64 53.00363:167 53.03859:992 54.03254:156 54.04188:103 55.01477:375 55.05249:10122 56.04813:10031 57.02284:95 57.05696:4760 58.06404:1232 58.9942:72 59.04736:564 61.0101:149 65.01248:41 65.03639:296 66.0447:70 67.05268:376 68.04848:636 69.03402:1021 69.06923:6414 70.02783:530 70.06447:21458 71.0704:1097 71.99961:40 72.04395:112 72.07991:10367 73.06394:309 73.0832…	7.209464	4.054883	6.691414	3.690382	7.014501	6.894534	2.90602	4.110333	5.542385	3.395521	5.14235	3.731097	6.712006	6.752767	7.422535	9.348092	6.026093	4.680842
69	0.229	132.95399	Unknown	[M+H]+	TRUE	null	null	null	null	FALSE	FALSE	16	3	132.95399:997 133.95734:42 134.9607:21	51.02372:56 53.03842:37 55.05336:93 55.93173:112 56.96296:130 57.9348:37 61.02756:37 65.03619:263 66.03532:38 67.933:93 69.06667:56 70.94048:56 72.93583:407 73.93052:38 74.93684:56 77.03557:168 79.05526:75 80.94474:37 81.06675:112 82.99928:56 83.92685:56 84.93114:37 89.93635:56 91.05266:112 93.02924:56 93.07146:56 94.03712:37 95.08486:112 97.06275:75 98.97529:445 99.07928:75 100.9533:37 105.06934…	0.2229107	0.1492357	0.1025748	0.1518191	0.162618	0.1742108	0.1245762	0.1036036	0.1422468	0.1306402	0.1067008	0.1524167	0.1111908	0.1659147	0.1374844	0.1206446	0.133287	0.1279248
70	0.598	132.95686	Unknown	[M+H]+	TRUE	null	null	null	null	FALSE	FALSE	14.94	1	132.95686:1073 133.96021:21 134.96357:0	53.03643:56 54.98115:56 55.05342:93 55.9339:186 56.96409:112 57.93272:56 59.04616:37 60.98902:37 63.01713:38 65.0374:461 66.04228:56 67.05254:112 67.9354:93 69.03506:56 69.07026:56 70.95602:75 71.92759:112 72.93711:509 73.93546:38 77.04061:186 79.05283:93 80.02508:37 81.07065:168 82.99679:56 83.08687:37 89.93645:112 90.90325:75 91.0541:112 93.03342:112 93.06339:75 94.06324:37 95.08634:75 96.05545…	0.1360506	0.1517026	0.1418689	0.1225271	0.1465441	0.1295799	0.1194979	0.103881	0.1327598	0.1201395	0.1098041	0.1469962	0.0903056	0.1428462	0.1404346	0.1221825	0.1389567	0.1250947
71	1.081	133.03204	Unknown	[M+H]+	TRUE	null	null	null	null	FALSE	FALSE	18.62	1	133.03204:1798 134.03539:797 135.03875:769	50.01517:99 51.02186:326 53.01185:341 53.03756:449 55.01791:401 55.02734:2210 55.05353:519 56.04919:8275 57.01964:76 57.03243:210 57.05696:1292 58.06619:448 58.99637:92 60.08272:34 61.0101:1822 62.01351:60 63.00492:52 64.84066:50 65.01362:3466 65.03639:1182 66.01257:190 66.04356:205 66.85047:16 67.02955:3883 67.05268:709 68.03217:192 68.04848:431 69.03285:252 69.05632:120 69.06923:3393 70.07511:4…	0.2279027	0.1075712	0.1461956	0.07778377	0.1247036	0.1287321	0.07319381	0.08013034	0.08489583	0.0639794	0.1167845	0.09947298	0.05823682	0.09781572	0.1296652	0.128491	0.06824582	0.08490188
72	5.522	133.04672	Unknown	[M+H]+	TRUE	null	null	null	null	FALSE	FALSE	14.01	1	133.05296:642 134.05631:0 135.05967:0	51.02181:36 53.0375:208 55.0168:300 57.03237:180 61.02767:103 66.03773:1 67.05259:1 69.03158:518 71.01317:91 73.02643:83 77.03569:1 83.01098:96 85.0289:790 91.05279:1 93.03482:0 95.08775:1 97.02811:7 104.05868:11 107.04581:16 109.01106:1 109.02875:65 116.06141:1 120.07837:30 125.01798:15 135.04485:21	0.08145607	0.06628267	0.1166158	0.08771281	0.04326155	0.2109756	0.03866293	0.01620157	0.08964926	0.05110976	0.07508703	0.07070851	0.05627654	0.1674299	0.05978765	0.04586374	0.1167186	0.01224132
73	5.599	133.04901	Unknown	[M+H]+	TRUE	null	null	null	null	FALSE	FALSE	17.75	3	133.04329:534 134.04664:0 135.05:0	51.02083:63 53.03754:311 53.04576:50 55.01684:288 57.03347:229 61.02881:344 62.03349:17 69.03163:669 71.04893:31 81.03007:441 82.07192:21 85.02766:876 86.93808:6 89.0402:10 97.02679:710 101.09261:4 109.02883:170 115.05051:9 121.08483:15 127.04248:49	0.04755038	0.06628267	0.05487801	0.1254983	0.008532946	0.1966958	0.04685603	0.04635933	0.1037315	0.0792367	0.2074938	0.07336446	0.06130016	0.1051279	0.05978765	0.0847529	0.2131786	0.01949103
74	5.741	133.10201	w/o MS2:cuminyl alcohol	[M+H]+	TRUE	C10H14O		OIGWAXDAPKFNCQ-UHFFFAOYSA-N	OCC1=CC=C(C=C1)C(C)C	TRUE	FALSE	10.83	9	133.10201:542 134.10536:0 135.10872:0	50.01638:19 51.93999:37 53.03772:75 54.98452:37 55.05575:112 55.932:37 56.96109:56 57.93183:56 59.92851:37 61.009:130 61.03106:39 62.99144:38 65.0386:501 67.05372:112 67.93656:93 69.03387:93 71.95626:56 72.9334:75 74.93435:37 75.02361:19 77.03795:149 78.03892:19 79.05262:149 81.06658:186 83.04796:56 84.08323:56 85.02722:93 91.05364:112 93.03291:130 93.06833:75 95.08166:93 97.06365:75 98.97476:130…	0.005071195	0.001190741	0.03643962	0.01163403	0.002000161	0.005374283	0.02064441	0.02935123	0.05712685	0.008069305	0.002022014	0.04850039	0.000843916	0.002621812	0.02626403	0.004261155	0.000657359	0.000460535
75	1.081	134.10571	Unknown	[M+H]+	TRUE	null	null	null	null	FALSE	FALSE	11.88	1	134.10583:568 135.10918:307 136.11254:0	50.01517:100 51.02186:326 53.01185:341 53.03756:450 55.01791:403 55.02734:2210 55.05353:519 56.04919:8566 56.9642:38 57.01964:76 57.03243:216 57.05696:1305 58.06619:453 58.99637:96 60.08272:34 61.0101:1830 62.01351:61 63.00492:52 64.84066:49 65.01362:3466 65.03639:1132 66.01257:191 66.04356:205 66.85047:16 67.02955:3880 67.05268:745 68.03217:192 68.04848:446 69.03285:252 69.05632:122 69.06923:339…	0.07197135	0.04227984	0.1024398	0.03501492	0.06902976	0.1240361	0.03214945	0.03111914	0.02539557	0.04391552	0.01941133	0.03013422	0.07138063	0.08451939	0.06711119	0.0727433	0.05265595	0.02865717
76	1.195	136.02177	Unknown	[M+H]+	TRUE	null	null	null	null	FALSE	FALSE	13.05	6	136.02177:864 137.02512:110 138.02848:0	51.02315:360 53.03782:459 55.0192:500 55.02967:2513 55.05482:646 56.04941:6900 57.03371:211 59.04755:47 61.00695:1446 61.0257:82 65.01373:4203 65.03992:456 66.04481:159 67.0019:31 67.02849:5005 67.05624:682 69.03291:188 69.06929:4284 70.01134:48 71.04902:35 74.02427:936 77.02956:409 77.037:1965 78.03297:202 79.05292:920 80.02263:430 81.03766:68 82.01049:125 82.03734:266 82.06804:1447 82.5382:31 8…	0.05828705	0.1007572	0.0748015	0.07459945	0.07573998	0.101905	0.1241188	0.09048618	0.1022745	0.05991037	0.07426944	0.08261018	0.06872263	0.1126017	0.1027056	0.1380614	0.08631573	0.07737733
77	1.166	136.0536	Unknown	[M+H]+	TRUE	null	null	null	null	FALSE	FALSE	16.13	13	136.05321:751 137.05656:687 138.05992:344	51.02155:293 53.03721:359 55.02694:1422 55.05313:465 55.93253:60 56.04876:4381 57.06932:96 58.06357:390 59.04687:4 65.01184:2459 65.03689:663 66.0383:97 67.02887:2644 67.05199:572 68.04893:417 69.06966:2238 71.04581:62 74.02219:617 75.02545:71 77.0361:1861 78.04454:91 79.05325:808 80.05328:152 81.0685:128 82.01592:103 82.03639:361 83.04733:209 84.07741:16351 85.04612:677 85.07737:441 86.08848:131…	0.5784886	0.9592755	1.055135	0.8348482	0.850125	0.8611901	0.2900942	0.8261703	0.4729496	0.5747083	0.713384	0.7322248	0.0798663	0.1975723	0.2206818	0.8867121	0.1030037	0.9448769
78	1.081	136.06088	Adenine; CE30; GFFGJBXGBJISGV-UHFFFAOYSA-N	[M+H]+	TRUE	C5H5N5	6-aminopurines	GFFGJBXGBJISGV-UHFFFAOYSA-N	c1nc2c(N)nc[nH]c2n1	TRUE	TRUE	670.59	8	136.06137:38590 137.06472:13358 138.06808:768	51.02338:249 53.01131:300 55.01733:303 55.02885:1942 55.05295:395 55.93446:255 56.04964:3431 57.05527:645 58.06446:231 58.99461:74 61.01048:1137 62.01276:59 63.00528:59 65.01281:3225 65.039:87 66.01519:186 67.0287:3609 68.03129:181 68.04644:236 69.03077:145 69.05424:122 69.07067:2253 70.06591:380 70.07182:337 70.99686:74 72.00223:72 73.03036:77 73.06174:75 74.02204:512 75.02163:39 77.01117:146 77…	5.004041	4.566969	3.011907	3.799351	5.684563	5.116826	2.368674	3.983824	3.740177	3.240435	4.744954	3.924113	3.083661	3.766165	3.977829	4.25466	3.349513	3.349828
79	1.081	137.04411	w/o MS2:Hypoxanthine; CE0; FDGQSTZJBFJUBT-UHFFFAOYSA-N	[M+H]+	TRUE	C5H4N4O	Hypoxanthines	FDGQSTZJBFJUBT-UHFFFAOYSA-N	c1nc2c([nH]1)ncnc2O	TRUE	FALSE	37.92	12	137.04411:2143 138.04746:0 139.05082:277	51.02237:179 53.0113:185 53.037:286 53.99771:150 54.03299:87 55.02778:1313 55.05292:460 55.93337:52 56.0496:2351 57.05736:495 58.06118:179 58.9913:40 60.04475:13 61.01041:642 63.00407:39 63.02313:23 65.01271:2341 65.03776:269 66.01508:194 67.02858:2529 67.05402:503 68.04748:298 69.05528:94 69.07054:1177 70.02677:82 70.06222:278 70.0705:260 70.99314:43 73.029:90 73.06158:84 74.02066:334 77.01345:3…	0.1273425	0.2107554	0.04471375	0.09353609	0.1735221	0.0800171	0.1405444	0.1760622	0.1603178	0.1728494	0.2850863	0.2863753	0.1113636	0.0778542	0.1843359	0.09331439	0.1206179	0.169774
80	5.741	137.05582	Unknown	[M+H]+	TRUE	null	null	null	null	FALSE	FALSE	14.32	4	137.05582:751 138.05917:0 139.06253:0	53.03604:56 54.98284:75 55.0174:56 55.05407:93 56.9626:56 59.93119:19 61.00951:93 62.01068:38 64.92648:38 65.03804:599 66.04176:112 67.05318:75 67.93137:93 69.02982:75 69.07089:37 72.93532:93 74.93754:37 77.03874:149 79.05344:130 81.03312:37 81.06999:224 82.99868:37 83.92754:37 85.02946:37 89.03535:37 89.93971:37 91.05603:149 93.03127:130 93.06668:75 95.04422:37 95.08277:93 97.06759:75 98.97454:1…	0.01343074	0.006722842	0.009161336	0.07532658	0.003064763	0.001444938	0.07075717	0.001219473	0.02986551	0.004469057	0.04276998	0.006548012	0.02295184	0.002179168	0.002438517	0.00096978	0.005796712	0.003030618
81	1.081	137.06137	Unknown	[M+H]+	TRUE	null	null	null	null	FALSE	FALSE	32.51	16	137.06137:1847 138.06472:808 139.06808:323	51.02159:243 53.01256:216 53.03621:382 53.9938:150 54.03116:85 55.02698:1358 55.0385:105 55.05317:524 56.0488:5472 57.04375:117 57.05548:1189 58.06252:425 58.99374:62 61.00848:1192 65.01186:2027 65.03692:829 66.01652:130 66.82326:17 67.02889:2598 67.04276:215 67.05317:750 68.04662:500 69.0333:135 69.06264:1082 69.06851:2949 70.06254:524 70.072:501 70.99346:108 71.06963:60 72.08031:76 73.02691:146…	0.564741	0.4566633	0.3750555	0.3660645	0.5150415	0.5274096	0.2483085	0.3776559	0.313067	0.2777816	0.4220822	0.4004644	0.2982145	0.4572594	0.4049618	0.2894843	0.366261	0.185967
82	11.538	137.13068	w/o MS2:myrcene	[M+H]+	TRUE	C10H16	Acyclic monoterpenoids	UAHWPYUMFXYFJY-UHFFFAOYSA-N	C=CC(=C)CCC=C(C)C	TRUE	FALSE	10.73	17	137.13068:810 138.13403:257 139.13739:0	50.01587:19 52.00564:19 54.98607:56 55.05206:75 57.93449:37 59.92574:37 62.92698:38 65.03685:356 67.0531:130 69.06726:75 73.05218:19 77.03603:112 79.05192:112 81.07097:112 83.05111:37 89.05092:19 91.05153:93 92.05679:37 93.03623:75 93.06756:56 95.07949:56 95.08363:112 97.06008:56 99.07934:75 105.06784:56 107.08064:56 109.00931:37 120.07477:37 121.02672:168 121.08576:56 128.06239:75 133.0755:37 13…	0.08912625	0.09145914	0.08969752	0.09404383	0.1018469	0.1032983	0.08394972	0.07227796	0.09220728	0.06488571	0.1045205	0.09767729	0.09281742	0.122059	0.09458249	0.1017583	0.0967513	0.1060196
83	9.265	137.13263	w/o MS2:(1R)-(+)-ALPHA-PINENE	[M+H]+	TRUE	C10H16	Bicyclic monoterpenoids	GRWFGVWFFZKLTI-RKDXNWHRSA-N	CC1=CC[C@@H]2C[C@H]1C2(C)C	TRUE	FALSE	26.19	10	137.13263:2326 138.13598:838 139.13934:63	53.03551:37 53.03757:54 54.9875:31 55.05454:283 56.96305:41 57.06861:40 59.0483:19 61.01211:14 64.0141:17 66.05127:15 67.05464:441 67.93051:23 69.03245:32 69.07117:111 72.93796:13 73.06706:12 74.93896:16 77.04014:233 79.05483:269 80.05739:39 81.07009:722 82.07379:77 82.99746:29 90.04013:0 91.05327:121 93.06931:95 95.07162:11 95.08677:644 96.09046:48 97.06464:4 98.97434:35 101.00764:0 103.05445:15…	0.1742589	0.1681679	0.1720531	0.1570406	0.1868941	0.1946316	0.2085416	0.2179308	0.1867089	0.2325722	0.2685937	0.2180638	0.1707168	0.1693027	0.2101602	0.2428858	0.1925838	0.1739708
84	5.173	137.13281	w/o MS2:(1R)-(+)-ALPHA-PINENE	[M+H]+	TRUE	C10H16	Bicyclic monoterpenoids	GRWFGVWFFZKLTI-RKDXNWHRSA-N	CC1=CC[C@@H]2C[C@H]1C2(C)C	TRUE	FALSE	11.18	9	137.13281:592 138.13616:0 139.13952:0	55.05596:205 55.93433:37 56.96557:56 57.93097:37 59.92874:75 61.02026:19 65.03315:77 65.03884:584 66.04256:56 66.0483:19 67.05744:130 67.93449:149 69.03178:56 69.0705:149 70.94434:37 71.04905:56 72.93609:93 74.93707:56 77.03576:224 79.04789:38 79.05166:319 80.05673:37 81.06689:149 82.99681:56 83.05471:37 85.064:37 89.03867:37 90.95295:37 91.05533:205 93.03053:149 93.07004:168 94.03978:56 95.08476…	0.1131193	0.06181597	0.07405574	0.08120628	0.09538672	0.09022013	0.08338985	0.07377488	0.0624077	0.07911794	0.1070612	0.09452022	0.1026188	0.1054854	0.07990342	0.1152863	0.0923963	0.1132768
85	5.628	137.32307	Unknown	[M+H]+	TRUE	null	null	null	null	FALSE	FALSE	10.67	10	137.32307:534 138.32642:0 139.32978:0	51.02388:59 53.03958:249 55.01783:140 57.03338:149 61.02863:248 62.92623:19 69.03362:413 71.01163:70 73.02845:67 75.9201:7 81.03325:242 84.04281:7 85.02693:611 86.03381:16 97.02577:276 99.04749:28 105.03504:15 106.07234:2 109.03046:89 111.07473:4 118.06908:1 126.12715:39 127.04068:62 132.08911:8 134.09775:14	0.002813818	0.002813818	0.002813818	0.002813818	0.002813818	0.002813818	0.002813818	0.002813818	0.02813818	0.05335367	0.002813818	0.002813818	0.002813818	0.002813818	0.002813818	0.002813818	0.002813818	0.002813818
86	1.024	138.05611	Trigonelline	[M+H]+	TRUE	C7H7NO2	Alkaloids and derivatives	WWNNZCOKKKDOPX-UHFFFAOYSA-N	C[N+]1=CC=CC(=C1)C([O-])=O	TRUE	TRUE	20.86	5	138.05461:1036 139.05796:781 140.06132:1494	51.02022:278 53.03896:382 54.03498:99 55.01618:302 55.0277:1941 55.03923:129 55.05285:603 55.88263:48 56.01361:67 56.04955:5887 57.03066:138 57.05412:1073 58.06331:446 60.04256:222 61.02588:57 65.03785:346 66.03813:77 67.0287:4126 67.05298:757 68.04762:358 69.03314:236 70.0293:194 70.06358:521 74.00389:69 74.02332:750 75.02782:95 77.03853:1578 78.03203:177 79.05448:759 80.02674:358 80.05074:197 8…	0.2142897	0.1289703	0.1718538	0.08053557	0.1337285	0.1282456	0.1138754	0.1034616	0.1302281	0.07534893	0.1287495	0.1160936	0.05658221	0.1198543	0.08888196	0.1466425	0.1196767	0.1490945
87	4.832	138.13359	Unknown	[M+H]+	TRUE	null	null	null	null	FALSE	FALSE	10.9	1	138.13359:545 139.13694:0 140.1403:0	53.03638:56 55.05442:75 56.96297:37 57.93481:75 59.04935:56 61.02646:56 63.03163:38 65.03961:424 66.03991:38 67.05247:75 67.93416:93 69.03733:56 69.06784:56 71.04756:37 72.93582:112 75.0261:37 77.03803:130 79.05524:130 80.05657:37 81.06928:168 82.99797:37 84.07955:56 85.02615:75 91.05263:130 92.05791:37 93.03057:93 93.06735:75 94.06859:37 95.08483:75 97.03072:56 97.0655:56 98.0614:37 98.97385:130…	0.06911088	0.002125102	0.001626539	0.02131861	0.0014356	0.004408534	0.01931963	0.005148885	0.000573576	0.008394327	0.02081795	0.001720523	0.001740991	0.01629269	0.05299978	0.003781163	0.02317191	0.008958151
88	9.492	139.11057	Unknown	[M+H]+	TRUE	null	null	null	null	FALSE	FALSE	10.28	14	139.11057:706 140.11392:0 141.11728:0	54.98479:37 55.05077:149 56.96349:75 57.9364:75 59.04877:56 61.00488:93 61.02473:93 64.97401:38 65.03777:358 66.04492:56 67.05519:93 67.93223:37 69.03302:37 70.01262:75 71.00865:37 72.93495:112 74.93592:37 77.03584:75 79.05425:168 80.02396:56 81.06824:186 82.06938:37 83.0831:37 84.99117:37 91.05137:112 93.03063:75 95.08623:75 97.02377:112 99.0778:93 100.08252:37 103.04964:37 105.06917:37 106.0615…	0.06385744	0.04061622	0.0364139	0.05600757	0.0562626	0.03914601	0.0842336	0.0459851	0.04413239	0.03649001	0.0429546	0.04352256	0.03702596	0.09608771	0.06651156	0.05511094	0.03448894	0.0582874
89	3.979	139.1114	Unknown	[M+H]+	TRUE	null	null	null	null	FALSE	FALSE	15.28	1	139.1114:868 140.11475:170 141.11811:64	50.0162:19 53.03758:56 54.98442:75 55.05355:130 55.93297:112 56.96315:37 57.93606:56 61.92568:38 62.98138:38 65.03751:444 66.0378:38 67.05381:93 67.93434:149 69.03047:56 69.07154:75 70.9597:75 71.95284:57 72.07987:38 72.93601:478 74.93946:56 77.03574:112 79.0479:56 79.05418:168 80.02517:37 81.06947:112 83.04834:56 84.04349:37 89.94187:75 91.05148:149 93.0294:93 93.06618:75 95.08364:75 97.06013:56…	0.1101004	0.10172	0.155222	0.1440025	0.176611	0.1817599	0.1247654	0.09886763	0.08719014	0.09173131	0.1234571	0.12118	0.1150649	0.1322483	0.121734	0.1776461	0.1108696	0.1018451
90	5.218	139.11165	Unknown	[M+H]+	TRUE	null	null	null	null	FALSE	FALSE	16.15	8	139.11021:906 140.11356:420 141.11692:0	50.01543:37 52.02658:19 53.03777:75 55.05371:242 55.93312:75 56.96648:56 57.93404:112 59.92858:56 63.00161:38 65.03641:564 66.04011:38 67.05381:168 67.93201:93 68.93545:56 69.0328:37 69.06917:149 72.93593:112 75.02128:19 77.03684:186 78.0378:56 79.05276:149 80.04773:56 81.06673:130 83.04812:93 84.07691:56 90.94606:37 91.05517:186 93.03174:112 93.0549:75 93.07124:130 95.04743:37 95.08598:130 97.06…	0.1163918	0.08144894	0.0486933	0.04740742	0.1005404	0.07523259	0.1226994	0.09355099	0.1013449	0.101907	0.1464817	0.1257486	0.05049539	0.1161854	0.1212943	0.09362786	0.04307196	0.08057879
91	0.911	140.0024	Unknown	[M+H]+	TRUE	null	null	null	null	FALSE	FALSE	38.23	1	140.00063:1077 141.00398:472 142.00734:0	54.41198:19 54.9843:639 56.04803:3270 56.96303:488 58.95072:52 58.99518:35 60.95595:33 61.49959:98 62.49807:31 63.02274:11 66.49521:70 66.99822:55 67.05371:421 67.49616:66 70.50237:56 71.94916:378 75.50399:114 76.50363:19 80.03141:92 80.49698:20 81.06685:86 82.01173:326 82.92992:34 82.99552:22620 83.74464:18 83.99683:3850 84.07968:41 84.9807:12 84.99372:4115 85.99781:106 86.99462:28 88.99348:14 8…	0.1365815	0.09064443	0.3029413	0.06129178	0.07753044	0.08987364	0.06580504	0.04774656	0.06023207	0.04147785	0.04974153	0.05946664	0.04567111	0.0475246	0.05655761	0.09418622	0.03304723	0.03699137
92	1.02	140.06902	Unknown	[M+Na]+	TRUE	null	null	null	null	FALSE	FALSE	14.72	1	140.07083:943 141.07418:75 142.07754:1588	51.02181:173 53.03956:355 54.03145:141 55.01576:291 55.02833:1820 55.03985:160 55.05243:325 56.01213:88 56.04807:8447 57.0345:245 57.04303:122 57.05263:1177 58.06397:532 60.04434:89 65.01354:2155 65.03745:709 66.032:130 66.04347:194 67.05375:814 67.99016:43 68.04839:447 69.03393:241 69.06914:3221 70.06674:763 71.0108:122 71.06674:114 74.0181:715 74.02174:1040 76.02518:32 77.03694:1011 78.03167:22…	0.119498	0.07838378	0.1185509	0.05745556	0.0834906	0.07657432	0.08605517	0.0573991	0.06149789	0.05265362	0.1000985	0.08610135	0.07217804	0.1324526	0.09643736	0.1617965	0.08519523	0.08669202
93	1.047	140.10599	Unknown	[M+H]+	TRUE	null	null	null	null	FALSE	FALSE	14.71	3	140.10715:590 141.1105:0 142.11386:24269	50.01292:78 51.02261:403 53.0013:91 53.01158:289 53.99491:131 55.01973:403 55.02811:1485 55.05221:442 56.02882:31 56.04785:8390 57.03321:148 57.05668:1696 58.06374:651 58.9939:110 59.04706:63 59.06985:54 61.00979:1762 62.01208:64 63.00573:116 63.0203:74 63.55503:10 65.01215:1176 65.0372:1065 66.01568:134 66.04093:222 66.84783:22 67.02922:1762 67.05581:922 68.01203:18 68.03067:130 68.0493:511 68.8…	0.08136891	0.02409398	0.06065769	0.05062307	0.06927171	0.05417041	0.0654423	0.06063167	0.04549051	0.06159173	0.07460351	0.06853697	0.06486189	0.1298393	0.1387317	0.08448841	0.1086435	0.1280733
94	0.911	142.03484	Unknown	[M+H]+	TRUE	null	null	null	null	FALSE	FALSE	123.42	1	142.03474:15383 143.03809:11243 144.04145:11318	54.41198:19 54.9843:639 56.04803:3270 56.96303:488 58.95072:52 58.99518:35 60.95595:33 61.49959:98 62.49807:31 63.02274:11 66.49521:70 66.99822:55 67.05371:421 67.49616:66 70.50237:56 71.94916:378 75.50399:114 76.50363:19 80.03141:92 80.49698:20 81.06685:86 82.01173:326 82.92992:34 82.99552:22620 83.74464:18 83.99683:3850 84.07968:41 84.9807:12 84.99372:4115 85.99781:106 86.99462:28 88.99348:14 8…	1.950247	1.430906	1.880221	0.2404909	0.6933301	1.610302	0.09092056	0.1909088	0.6107332	0.08492459	0.1391673	0.2056861	0.5369495	0.1954612	0.809092	1.011059	0.5163182	0.09290925
95	1.002	142.08495	Unknown	[M+H]+	TRUE	null	null	null	null	FALSE	FALSE	13.66	10	142.08467:541 143.08802:170 144.09138:0	71.01401:5 82.99491:1780 98.05916:14 101.00628:1321 103.00721:159 111.00623:329 126.09061:24 136.11653:27 140.07246:4	0.210201	0.1200597	0.1175351	0.131121	0.1578676	0.1140837	0.09486334	0.107662	0.100356	0.05412872	0.1196153	0.1090862	0.1456253	0.09617283	0.1773002	0.1964539	0.138023	0.06308588
96	1.081	142.12183	Unknown	[M+H]+	TRUE	null	null	null	null	FALSE	FALSE	287.25	1	142.12251:16390 143.12586:5995 144.12922:615	50.01517:100 51.02186:326 53.01185:341 53.03756:450 55.01791:403 55.02734:2210 55.05353:519 56.04919:8566 56.9642:38 57.01964:76 57.03243:216 57.05696:1305 58.06619:453 58.99637:96 60.08272:34 61.0101:1830 62.01351:61 63.00492:52 64.84066:49 65.01362:3466 65.03639:1132 66.01257:191 66.04356:205 66.85047:16 67.02955:3880 67.05268:745 68.03217:192 68.04848:446 69.03285:252 69.05632:122 69.06923:339…	2.077874	0.9806063	1.82895	1.368233	1.794435	2.004136	1.535785	1.773088	1.584111	1.319528	2.193858	1.676851	1.397524	2.009866	2.144152	2.164598	1.491682	1.496397
97	0.911	143.01929	Unknown	[M+H]+	TRUE	null	null	null	null	FALSE	FALSE	22.24	1	143.01929:2082 144.02264:2819 145.026:3342	54.41198:19 54.9843:631 56.04803:2752 56.96303:529 58.95072:50 58.99518:36 60.95595:37 61.49959:98 62.49807:32 63.02274:13 66.49521:70 66.99822:56 67.05371:373 67.49616:66 70.50237:56 71.94916:392 75.50399:114 76.50363:19 80.03141:94 80.49698:21 81.06685:79 82.01173:334 82.92992:34 82.99552:22676 83.74464:19 83.99683:3872 84.07968:6 84.9807:13 84.99372:4126 85.99781:105 86.99462:28 88.99348:14 89…	0.2639161	0.1598099	0.2794818	0.06207532	0.1498589	0.2838123	0.03401044	0.05898635	0.0994462	0.02802693	0.07751345	0.06477854	0.1189522	0.1032977	0.1304967	0.2448254	0.1247488	0.06451949
98	0.911	143.03383	Unknown	[M+H]+	TRUE	null	null	null	null	FALSE	FALSE	10.54	17	143.03383:543 144.03718:3514 145.04054:931	50.014:6 53.03835:24 58.95045:40 63.02126:4 66.03957:17 67.05211:348 70.94242:2 78.03967:16 80.03572:22 82.01093:226 82.99727:7608 83.99857:1224 84.08012:7 84.99415:1011 85.97073:71 85.99953:22 92.05972:26 93.05961:49 94.06353:261 95.08386:28 100.99047:18 101.00608:3630 102.00766:545 103.00271:509 104.01268:22 111.00158:1333 112.00211:201 112.99962:272 113.96084:1 119.01745:307 120.0209:24 122.95…	0.3269732	0.2546305	0.2980617	0.06618734	0.1601984	0.3164634	0.02570694	0.05406975	0.1266878	0.01521355	0.02702465	0.07509334	0.1319299	0.06066771	0.161182	0.2828329	0.06484698	0.02580482
99	5.713	143.0865	Unknown	[M+H]+	TRUE	null	null	null	null	FALSE	FALSE	14.2	1	143.08682:731 144.09017:0 145.09353:0	52.03139:19 54.98433:75 55.05451:168 55.93077:56 56.96306:93 57.06862:56 59.04837:37 61.01001:75 62.98354:38 65.03744:303 65.94366:37 67.05374:93 69.0304:37 71.04887:37 72.93594:168 74.93451:37 76.9316:37 77.03692:112 79.05161:186 81.03:37 81.06814:205 81.93247:19 83.07918:37 85.02498:37 89.94049:37 91.05143:75 93.03072:56 93.0675:75 94.06874:37 95.08085:37 97.06427:56 98.97401:205 105.06367:37 1…	0.09269194	0.05442654	0.002160147	0.02675325	0.000709735	7.10E-05	0.006426735	0.05020486	0.02871835	0.07429886	0.03852376	0.03830253	0.03225485	0.03633083	0.04625987	0.001449772	0.003757405	0.000720515
100	1.081	143.12823	Unknown	[M+H]+	TRUE	null	null	null	null	FALSE	FALSE	15.6	18	143.12823:780 144.13158:0 145.13494:295	51.02355:244 53.01251:151 53.03821:262 53.99686:122 55.01645:191 55.02797:1201 55.05311:425 55.93568:55 56.03077:39 56.04769:2485 57.02024:41 57.03197:114 57.05756:732 58.06354:215 59.04684:7 61.00953:616 62.01403:35 65.01182:2225 65.02776:146 65.03915:394 66.01762:94 67.02768:2306 67.05428:495 68.02445:83 68.0326:108 68.05007:312 69.03209:122 69.0579:101 69.06963:1347 70.07195:266 72.00236:57 73…	0.1965088	0.1311125	0.1569064	0.1153123	0.2283813	0.3006428	0.201697	0.2699358	0.1999077	0.1646488	0.2175862	0.2218222	0.1554665	0.231741	0.2181634	0.2519175	0.1788315	0.09273098
101	0.911	144.03139	Unknown	[M+H]+	TRUE	null	null	null	null	FALSE	FALSE	24.33	1	144.03098:1792 145.03433:1642 146.03769:299	54.41198:19 54.9843:625 56.04803:2861 56.96303:505 58.95072:50 58.99518:35 60.95595:35 61.49959:98 62.49807:32 63.02274:10 66.49521:70 66.99822:55 67.05371:394 67.49616:66 70.50237:56 71.94916:390 75.50399:114 76.50363:19 80.03141:94 80.49698:21 81.06685:84 82.01173:326 82.92992:33 82.99552:22658 83.74464:19 83.99683:3866 84.07968:5 84.9807:13 84.99372:4127 85.99781:105 86.99462:28 88.99348:14 89…	0.2272291	0.1924613	0.1945353	0.05284206	0.1005081	0.1954278	0.01794755	0.02975127	0.09284678	0.02002013	0.0314555	0.04741462	0.07032408	0.05418979	0.1213422	0.1330264	0.08201301	0.01939447
102	1.024	144.10202	Proline betaine; CE10; CMUNUTVVOOHQPW-LURJTMIESA-N	[M+H]+	TRUE	C7H13NO2	Proline and derivatives	CMUNUTVVOOHQPW-LURJTMIESA-N	C[N+]1(C)CCC[C@H]1C(=O)[O-]	TRUE	TRUE	24.69	16	144.10181:1277 145.10516:195 146.10852:260	51.02187:228 53.0365:383 55.01575:341 55.02727:1417 55.05346:507 56.04909:5589 57.03232:192 57.05578:1198 58.06497:409 60.04423:65 65.01105:1948 65.03838:835 66.03406:101 66.04209:50 67.0269:2491 67.04078:216 67.0535:765 68.04812:542 69.03247:115 69.06767:2811 70.06406:614 71.01165:60 72.07706:58 74.00676:109 74.02134:726 75.02948:42 77.03771:1872 78.03493:215 79.04107:102 79.05362:833 80.04481:1…	0.1762953	0.0921713	0.1998264	0.0953351	0.1517703	0.2069357	0.09864841	0.05980579	0.1491693	0.07843039	0.1673876	0.1254896	0.1628092	0.2178828	0.1871422	0.2001763	0.1363647	0.1250501
103	5.609	145.04695	Unknown	[M+H]+	TRUE	null	null	null	null	FALSE	FALSE	29.5	4	145.04659:1903 146.04994:0 147.0533:0	53.03922:314 55.0154:207 57.03306:189 58.06573:12 61.02946:225 69.03227:365 70.95437:1 71.01386:89 73.02711:80 81.03069:315 83.0464:7 85.02697:613 87.04405:11 97.02876:432 109.02937:79 111.03944:12 115.04497:16 127.03976:44 129.04671:8 139.03584:38	0.1326197	0.162482	0.1088431	0.1908269	0.3095734	0.1726258	0.1676629	0.1105204	0.1025976	0.1124452	0.1735063	0.2986946	0.3734758	0.3310123	0.3206211	0.407817	0.4647603	0.1010132
104	4.775	145.04736	Unknown	[M+H]+	TRUE	null	null	null	null	FALSE	FALSE	11.72	13	145.04736:618 146.05071:0 147.05407:0	51.60035:19 53.03742:56 54.98422:56 55.05335:112 57.03221:93 57.93366:75 59.046:37 59.93365:37 61.02853:56 63.00119:38 63.92814:38 65.03598:483 67.04528:37 67.05453:56 67.93272:75 69.03234:130 71.04723:37 72.93424:93 73.93741:37 75.02568:37 77.03634:168 78.04228:19 79.05223:130 81.06747:130 82.99353:56 83.08489:37 85.02292:37 91.05592:149 93.03249:75 93.05837:56 94.06639:37 95.08535:37 97.06461:7…	0.1000531	0.02474348	0.1526311	0.03736554	0.08826518	0.106085	0.04553914	0.05199213	0.03223233	0.03065836	0.07497275	0.04312167	0.06567922	0.05022302	0.1121398	0.03224764	0.05034773	0.01171393
105	5.438	145.04752	Unknown	[M+H]+	TRUE	null	null	null	null	FALSE	FALSE	30.85	1	145.0472:938 146.05055:0 147.05391:436	50.01373:29 53.03607:176 55.01744:299 57.03514:155 61.02723:63 63.03354:4 67.05213:1 69.03346:534 71.00794:68 81.03077:357 83.00918:55 85.02707:867 90.04177:6 93.03699:1 95.08306:0 98.03024:44 109.02815:67 121.02817:0 127.03536:74 132.08215:0 137.05693:13 140.10567:30 140.9527:1	0.1188799	0.173643	0.2027838	0.3241983	0.3095734	0.3090397	0.1156497	0.1187599	0.2849354	0.1121827	0.1768559	0.1962316	0.3142024	0.3544554	0.3231795	0.4016555	0.4781839	0.1247902
106	5.537	145.04826	Unknown	[M+H]+	TRUE	null	null	null	null	FALSE	FALSE	32.02	10	145.04739:1124 146.05074:0 147.0541:0	51.02388:59 53.03958:249 55.01783:140 57.03338:149 61.02863:248 62.92623:19 69.03362:413 71.01163:70 73.02845:67 75.9201:7 81.03325:242 84.04281:7 85.02693:611 86.03381:16 97.02577:276 99.04749:28 105.03504:15 106.07234:2 109.03046:89 111.07473:4 118.06908:1 126.12715:39 127.04068:62 132.08911:8 134.09775:14	0.1768658	0.2983746	0.2336301	0.3246872	0.3106138	0.3169205	0.2544199	0.1945543	0.2988529	0.1124452	0.1768559	0.3432528	0.274226	0.4262403	0.1827609	0.5937699	0.2801844	0.08163356
107	1.195	146.05809	Unknown	[M+H]+	TRUE	null	null	null	null	FALSE	FALSE	28.66	1	146.0583:1807 147.06165:1148 148.06501:1147	50.01327:65 51.02296:216 53.00166:91 53.03662:149 55.018:147 55.05362:232 55.93304:29 56.96535:75 57.06878:60 58.06196:408 59.04961:59 61.00796:1354 64.83732:13 65.01254:2220 65.0376:112 67.02846:2012 69.03173:70 69.06811:2776 71.04665:47 75.48453:4 77.03708:1719 78.03805:135 79.05302:936 80.02401:573 80.06065:60 82.04132:399 82.06434:1615 82.99698:513 83.03043:38 84.07985:20375 86.09622:1964 87.…	0.2290437	0.1699512	0.2451831	0.1073766	0.1962416	0.2620276	0.07777532	0.08909895	0.1336036	0.0989443	0.1552994	0.1256483	0.2073374	0.1532824	0.1772922	0.2493118	0.1588941	0.1187883
108	2.091	146.06	Unknown	[M+H]+	TRUE	null	null	null	null	FALSE	FALSE	14.3	1	146.05827:940 147.06162:313 148.06498:238	51.0218:75 54.98433:75 55.05346:168 55.93394:112 56.962:112 57.93598:56 59.04837:37 61.00891:56 61.62261:19 65.03745:307 66.04691:37 67.05259:56 67.93428:112 69.03041:56 70.9418:56 71.04769:37 72.93596:205 73.93551:37 75.02624:37 77.0357:149 78.05164:37 79.05414:205 80.06178:37 81.04274:38 81.06944:320 82.06421:38 82.99814:37 83.08564:56 84.04347:56 84.07972:186 85.94679:37 87.96278:19 89.03749:3…	0.1191335	0.06874391	0.1155421	0.06255798	0.08778127	0.0991699	0.03372656	0.05124367	0.05378428	0.03696504	0.07550902	0.06720899	0.05706065	0.07802445	0.0861876	0.09021894	0.06548192	0.0727274
109	1.081	147.04388	w/o MS2:Coumarin	[M+H]+	TRUE	C9H6O2	Coumarins and derivatives	ZYGHJZDHTFUPRJ-UHFFFAOYSA-N	O=C1OC=2C=CC=CC2C=C1	TRUE	FALSE	19.02	6	147.04388:2080 148.04723:704 149.05059:528	50.01445:63 51.02213:234 52.01643:27 53.0121:429 53.03781:410 53.9975:208 54.03278:180 55.02757:2447 55.04224:225 55.05272:514 56.03038:92 56.04835:7094 57.02945:120 57.05611:1624 58.06532:624 58.9944:155 59.04647:67 61.01027:1800 62.01367:62 63.00732:130 65.01261:3935 65.03653:829 66.01499:192 66.04024:127 66.82634:53 67.02735:4275 67.0551:749 68.03111:274 69.03059:166 69.07049:4474 70.02555:143…	0.1350047	0.09923599	0.333119	0.07159065	0.1266554	0.2452855	0.10998	0.08313063	0.1185193	0.0749614	0.1182702	0.07579491	0.1063068	0.1413651	0.1294573	0.1388941	0.07892044	0.09893334
110	1.024	147.07642	L-Glutamine; LC-ESI-QTOF; MS2; CE	[M+H]+	TRUE	C5H10N2O3	Alpha amino acids	ZDXPYRJPNDTMRX-VKHMYHEASA-N	N[C@@H](CCC(O)=N)C(O)=O	TRUE	TRUE	156.99	6	147.07642:13007 148.07977:3632 149.08313:861	50.01445:59 51.02112:203 53.03884:358 54.03278:163 55.02862:2200 55.04329:203 55.05272:452 56.04835:7042 57.03478:215 57.05291:1346 58.06424:659 60.0446:180 65.03766:562 66.03335:129 67.02157:980 67.05395:785 68.04975:514 69.03294:178 70.02791:166 70.05982:425 70.06455:721 71.01215:88 74.00851:71 74.02309:946 75.99945:21 77.03332:1082 77.03704:1477 78.03302:187 79.05422:451 80.04921:237 81.04534:…	1.518744	1.036696	1.229837	0.9728079	1.322155	1.534221	0.5307064	0.4621028	0.9773536	0.484177	0.7785016	0.7031763	0.812252	0.7349671	1.081782	1.219023	0.7047935	0.557188
111	5.514	147.9621	Unknown	[M+H]+	TRUE	null	null	null	null	FALSE	FALSE	10.67	17	147.9621:534 148.96545:0 149.96881:0	51.02241:21 53.03704:302 55.01838:282 57.03393:207 61.03029:116 66.04378:6 69.03301:540 71.00743:79 73.0278:62 77.037:68 81.02999:285 83.04952:43 85.02749:682 92.04966:1 93.05767:42 94.06294:17 97.02492:325 102.01128:2 107.04368:10 109.01182:3 109.02361:86 110.01964:14 122.09268:20 137.02307:20 144.07544:8 147.09969:14 150.03426:15	0.000120442	0.000120442	0.000120442	0.000120442	0.000120442	0.000120442	0.000120442	0.000120442	0.000120442	0.000120442	0.001204417	0.000120442	0.000120442	0.000120442	0.000120442	0.000120442	0.06376383	0.000120442
112	1.024	148.06036	L-Glutamic acid	[M+H]+	TRUE	C5H9NO4	Glutamic acid and derivatives	WHUUTDBJXJRKMK-VKHMYHEASA-N	N[C@@H](CCC(O)=O)C(O)=O	TRUE	TRUE	15.76	2	148.06036:1085 149.06371:588 150.06707:1495	51.02089:338 52.02945:58 53.03657:360 54.03258:146 55.02005:527 55.03052:2639 55.03785:272 55.05462:431 55.93299:226 56.04922:7058 56.94186:51 57.03034:193 57.04633:136 57.04953:472 58.06192:452 60.04335:122 65.01821:2413 65.0387:510 66.03556:157 67.04115:264 67.05271:685 68.04851:392 69.03171:174 70.02787:137 70.0645:560 71.01093:121 72.07995:141 74.02188:1082 75.02759:85 77.03583:1316 78.03181:…	0.1234123	0.09888845	0.07842746	0.09221347	0.118066	0.1208366	0.07626918	0.05447624	0.1052413	0.05953534	0.1218307	0.09468726	0.08589332	0.07650924	0.1122198	0.1481902	0.09341221	0.06567082
113	5.116	149.02109	w/o MS2:Maltol	[M+H]+	TRUE	C6H6O3	Pyranones and derivatives	XPCTZQVDEJYUGT-UHFFFAOYSA-N	O=C1C=COC(=C1O)C	TRUE	FALSE	39.27	6	149.02109:3516 150.02444:509 151.0278:84	51.02149:56 53.03509:37 55.05414:131 55.93461:56 56.96692:56 57.93449:56 59.04684:37 62.01627:19 65.03805:548 66.04406:37 67.05317:112 69.0298:56 70.94235:37 71.94255:37 72.93407:75 75.02308:37 77.03867:242 78.03964:37 79.05587:112 81.06226:37 81.06862:112 83.08092:56 84.08273:75 85.94588:37 90.04403:19 91.05316:224 92.05166:37 93.06786:75 95.0454:37 95.08257:56 97.05902:75 98.97712:131 101.00621…	0.5797247	0.4189983	0.4237166	0.5345511	0.7068635	0.4147855	0.7652389	0.5699003	0.6913634	0.4888461	0.7287073	0.5535241	0.4444843	0.6606966	0.5091944	0.6481265	0.5628413	0.5337379
114	1.536	149.02135	w/o MS2:Maltol	[M+H]+	TRUE	C6H6O3	Pyranones and derivatives	XPCTZQVDEJYUGT-UHFFFAOYSA-N	O=C1C=COC(=C1O)C	TRUE	FALSE	40.8	13	149.02135:3906 150.0247:533 151.02806:106	51.01941:37 51.02244:56 53.03605:75 54.98283:93 55.05301:93 55.93347:112 56.96364:56 57.93225:56 59.92894:56 62.38368:38 63.81495:38 65.03792:404 66.04049:56 67.05189:56 67.93472:93 69.02966:56 70.93863:37 71.95557:56 72.93633:279 73.94437:37 77.03725:224 78.03946:37 79.05317:186 81.06969:112 82.07212:56 82.99579:93 84.03979:112 84.07734:56 84.93278:37 89.93395:37 89.93931:56 91.05292:242 92.0243…	0.6890011	0.4278747	0.4944228	0.570362	0.7801436	0.7190776	0.8008974	0.5887602	0.7099486	0.5731894	0.7078015	0.6372702	0.4152729	0.6077327	0.6195433	0.7485918	0.5459293	0.3977464
115	1.422	149.0217	w/o MS2:Maltol	[M+H]+	TRUE	C6H6O3	Pyranones and derivatives	XPCTZQVDEJYUGT-UHFFFAOYSA-N	O=C1C=COC(=C1O)C	TRUE	FALSE	30.35	16	149.0217:3204 150.02505:469 151.02841:42	50.01497:19 51.02164:37 53.03832:75 55.05322:112 55.93262:75 56.96384:75 57.9346:56 59.04695:75 61.02508:38 63.02459:37 65.03697:285 66.03953:75 67.02779:56 67.05438:93 67.9349:149 69.02984:56 69.06974:75 70.95902:56 72.93408:130 75.94197:37 77.03741:149 78.03837:37 79.05458:130 81.06984:279 82.9985:75 84.04252:130 84.07748:112 85.08264:37 89.46197:19 91.05304:149 93.02958:112 94.03881:56 95.0851…	0.6651585	0.4317432	0.4944228	0.586992	0.7205097	0.7130398	0.7611068	0.6146401	0.6753692	0.5969785	0.6720909	0.6084139	0.5873718	0.6058174	0.6187758	0.5021404	0.5666884	0.6111227
116	19.551	149.02277	Unknown	[M+H]+	TRUE	null	null	null	null	FALSE	FALSE	13.02	6	149.02277:1019 150.02612:128 151.02948:21	65.03992:75 69.06693:19 81.06814:37 83.05213:19 149.02663:75	0.1280952	0.1617128	0.1752869	0.1610461	0.1897814	0.1201436	0.1446765	0.1053263	0.09810786	0.06982355	0.06008897	0.08286075	0.0539973	0.04565188	0.08575586	0.06732625	0.05723506	0.05095598
117	1.308	149.02283	Unknown	[M+H]+	TRUE	null	null	null	null	FALSE	FALSE	32.46	8	149.02283:4441 150.02618:700 151.02954:42	53.01123:37 54.98269:93 55.02772:56 55.93015:75 56.0485:56 56.96456:130 57.93425:56 59.92989:37 62.92565:37 65.01501:168 65.03892:393 66.04839:37 67.02978:112 67.93458:112 69.03422:93 70.95753:93 71.92789:56 72.9374:504 74.93108:75 77.01234:56 77.03713:186 79.05179:130 81.0683:168 82.99696:130 84.03709:56 84.08111:205 86.09747:56 89.06017:37 89.9392:56 90.90331:93 91.05281:149 92.02285:302 93.030…	0.628638	0.4453427	0.4890289	0.5637552	0.70371	0.6797104	0.798784	0.4584831	0.6436247	0.5921157	0.7246809	0.6507337	0.5206028	0.5959941	0.5704532	0.7964833	0.5572985	0.5370136
118	0.608	149.02296	Unknown	[M+H]+	TRUE	null	null	null	null	FALSE	FALSE	71.16	1	149.02225:4198 150.0256:553 151.02896:85	53.03643:56 54.98115:56 55.05342:93 55.9339:186 56.96409:112 57.93272:56 59.04616:37 60.98902:37 63.01713:38 65.0374:461 66.04228:56 67.05254:112 67.9354:93 69.03506:56 69.07026:56 70.95602:75 71.92759:112 72.93711:509 73.93546:38 77.04061:186 79.05283:93 80.02508:37 81.07065:168 82.99679:56 83.08687:37 89.93645:112 90.90325:75 91.0541:112 93.03342:112 93.06339:75 94.06324:37 95.08634:75 96.05545…	0.532214	0.4558828	0.5577421	0.6423351	0.6488426	0.6227165	0.8368477	0.3828693	0.7597112	0.7146679	0.5785596	0.8116779	0.5310887	0.7766438	0.6849036	0.914963	0.3993456	0.6187735
119	12.618	149.02327	Unknown	[M+H]+	TRUE	null	null	null	null	FALSE	FALSE	208.16	2	149.02209:10529 150.02544:2847 151.0288:367	56.96186:25 57.93155:42 61.02753:253 65.03845:2098 66.0376:99 69.07134:29 70.95831:2 75.10073:5 79.00127:11 79.05023:81 83.99284:5 89.05867:3 90.50776:18 93.03334:386 94.03166:22 99.0793:48 99.5127:27 106.06469:22 107.08515:18 111.04766:16 119.07457:19 121.02561:704 122.03282:98 123.08022:19 133.07458:17 134.07668:5 136.01636:60 136.11189:26 137.11542:24 139.10686:3 147.0723:12 147.09285:36 149.0…	1.735688	0.959794	1.187708	1.239789	1.382353	1.546769	2.321439	1.585108	1.279061	1.569258	1.714386	1.52719	1.301816	1.649724	1.630353	1.680051	1.369383	1.361178
120	8.996	149.02328	Unknown	[M+H]+	TRUE	null	null	null	null	FALSE	FALSE	71.18	1	149.02354:6762 150.02689:1427 151.03025:204	53.0003:37 54.98415:112 55.05328:112 57.9315:56 61.02747:56 63.02033:39 65.0361:1059 66.04097:75 67.04891:56 67.93523:93 69.06774:75 71.95137:56 72.93332:93 74.93307:37 77.0367:205 79.04762:37 79.05264:130 81.06664:186 82.99917:93 91.05254:149 93.03048:356 94.03426:56 95.0806:56 97.06402:37 98.9569:37 98.97235:93 99.07915:37 101.09511:37 103.05394:37 105.06341:37 105.0692:56 109.09631:37 112.0437…	0.8572379	0.5000484	0.6033238	0.7738008	0.9165416	0.8903174	1.033451	0.6903571	0.6940005	0.6716399	0.9800172	0.7625761	0.6631581	0.8619292	0.7548131	1.015771	0.7895405	0.7537251
121	6.171	149.0233	Unknown	[M+H]+	TRUE	null	null	null	null	FALSE	FALSE	48.08	1	149.02226:3880 150.02561:534 151.02897:85	51.02288:56 53.03654:93 54.9844:75 55.05458:112 56.961:56 57.93498:56 59.04736:37 62.01016:38 62.97801:38 65.03752:660 66.04354:56 67.05382:75 67.93435:205 69.0692:56 70.95971:56 71.93369:37 72.93844:149 74.93582:56 77.03948:149 79.05421:56 81.06823:93 82.07195:37 83.00077:56 91.05557:112 93.03218:130 95.04515:37 95.08783:75 97.93025:19 98.97551:149 104.05013:37 105.07101:56 106.90276:56 107.0736…	0.4919297	0.513779	0.507133	0.7118572	0.929212	0.773506	1.018003	0.5306707	0.5000593	0.5190044	0.6119668	0.5938729	0.6652513	0.8209166	0.8095958	0.6712936	0.7644414	0.626662
122	5.002	149.02348	Unknown	[M+H]+	TRUE	null	null	null	null	FALSE	FALSE	45.24	11	149.02348:3618 150.02683:468 151.03019:63	53.03718:56 54.98292:37 55.05309:362 56.96157:75 57.07033:56 59.04788:37 59.93007:56 63.92894:76 65.03792:561 66.04047:37 67.05301:130 67.93236:112 69.06717:75 70.95997:56 72.93383:93 74.93477:37 77.03589:130 79.05428:149 80.02272:56 81.06571:93 82.99431:56 83.04706:37 83.0831:37 83.93089:56 85.025:56 91.05399:130 93.03325:93 93.06731:56 95.08612:93 97.06258:75 98.97507:112 100.95445:37 104.99225…	0.5575145	0.481703	0.4132566	0.5820838	0.6941931	0.6986347	0.7347296	0.6241184	0.6011735	0.5022533	0.508976	0.6135253	0.4279648	0.6809816	0.5626739	0.7462409	0.556559	0.5369468
123	19.324	149.02353	Unknown	[M+H]+	TRUE	null	null	null	null	FALSE	FALSE	13.93	5	149.02353:1151 150.02688:171 151.03024:21	59.04872:19 65.03548:56 65.04004:75 67.0552:19 79.05562:37 81.07091:56 91.04891:37 102.04185:19 105.06664:37 111.04479:37 116.41612:19 132.0778:19 144.08028:19 150.1275:37	0.1048073	0.1290615	0.1088431	0.1376088	0.1485442	0.1299412	0.1358289	0.08647288	0.06133307	0.04177787	0.05423392	0.08925842	0.03862741	0.04283428	0.0379849	0.08250967	0.03353278	0.0358846
124	1.687	149.02397	Unknown	[M+H]+	TRUE	null	null	null	null	FALSE	FALSE	38.96	5	149.02213:4618 150.02548:745 151.02884:64	51.02138:37 53.03808:37 54.98387:93 55.053:75 55.93241:75 56.04547:56 57.07347:37 59.04786:75 62.98075:19 65.03687:404 66.04288:75 67.05546:93 67.93484:56 69.03214:56 70.93997:37 71.93058:56 71.95094:56 72.9365:279 73.93848:37 77.03375:56 79.0509:112 80.02313:37 81.06741:149 82.99993:93 84.04268:56 84.08411:37 86.09528:19 90.89975:37 91.0506:112 93.03123:75 93.06937:56 94.04049:75 95.05519:37 97.…	0.6768064	0.4897648	0.4875374	0.5951847	0.5958948	0.4679386	0.8689892	0.6661226	0.51399	0.6419941	0.7424834	0.7017899	0.5437075	0.6562532	0.6574882	0.8869275	0.5710807	0.5886233
125	5.201	149.02602	Unknown	[M+H]+	TRUE	null	null	null	null	FALSE	FALSE	30.96	17	149.02455:2644 150.0279:0 151.03126:0	51.02056:56 51.02863:19 53.99689:37 55.05523:168 56.96483:149 57.93237:75 59.04795:37 61.0261:93 64.84116:113 65.03802:364 66.04518:75 67.05082:56 67.93015:37 69.03444:75 69.06965:75 70.01524:37 71.94966:37 72.9364:56 76.01327:19 77.03855:186 79.05573:112 80.0242:56 81.06465:207 83.04729:56 83.08719:37 84.94193:37 89.93932:19 91.05293:186 93.03355:130 93.05535:75 93.06761:93 94.06199:37 95.08505:…	0.3369254	0.3992343	0.3704201	0.5204411	0.6612388	0.7427053	0.7088019	0.5992258	0.3082872	0.5325116	0.685067	0.4628208	0.4121497	0.5084528	0.5079712	0.5522947	0.3159806	0.3882608
126	1.195	149.05826	Cinnamic acid	[M+H]+	TRUE	C9H8O2	Cinnamic acids	WBYWAXJHAXSJNI-VOTSOKGWSA-N	O=C(O)C=CC=1C=CC=CC1	TRUE	TRUE	14.76	16	149.05942:591 150.06277:1091 151.06613:384	50.01613:74 51.0218:228 53.01586:180 53.03643:392 54.03968:28 55.01881:386 55.02614:1282 55.05129:458 56.04901:5660 56.96401:9 57.03224:192 59.04929:39 61.0054:766 61.02856:68 62.0232:35 62.52354:14 65.01437:2028 65.03943:761 66.03053:95 67.02912:2598 67.05456:787 68.99131:19 69.06874:2951 70.01197:45 70.06396:643 71.04726:6 71.53013:7 74.02245:784 77.0376:1888 78.03856:242 79.05602:756 80.05607:…	0.08834179	0.06627128	0.1231091	0.06840634	0.0763368	0.1109063	0.0397117	0.05532793	0.07254747	0.04696573	0.07807609	0.08696996	0.08869087	0.09501515	0.0963814	0.09268747	0.1039598	0.06038209
127	3.127	149.09645	Unknown	[M+H]+	TRUE	null	null	null	null	FALSE	FALSE	12.97	9	149.09645:709 150.0998:234 151.10316:212	51.02223:56 53.03686:75 55.01821:56 55.05383:93 55.93535:93 56.9634:93 57.93201:56 61.02573:19 62.96586:38 65.03879:643 66.04136:37 67.05507:93 69.07044:149 71.05017:56 72.93843:186 77.0394:205 79.05283:242 80.05286:37 81.07189:186 82.998:93 83.93202:56 84.07957:37 89.03591:37 91.04983:132 91.05522:303 93.03315:112 93.06992:130 95.04609:75 95.08327:93 97.0625:37 98.975:149 101.01115:37 103.05227:…	0.09559202	0.05273443	0.0939278	0.05754958	0.08057908	0.08921752	0.0359976	0.05733458	0.07482199	0.05022845	0.06933748	0.08489865	0.0764707	0.06655828	0.08242188	0.09033649	0.06859691	0.06007755
128	1.195	149.09676	Unknown	[M+H]+	TRUE	null	null	null	null	FALSE	FALSE	10.77	8	149.09676:607 150.10011:0 151.10347:110	51.02226:248 53.0369:263 55.01721:303 55.02663:1781 55.05282:388 55.93434:262 57.06794:43 63.02419:32 65.03885:88 66.01504:186 67.02855:3608 67.0563:467 68.04745:255 69.06934:2305 74.06076:58 77.03702:1362 78.04172:99 79.05293:665 80.02391:572 81.06818:8 82.00921:25 82.0399:192 82.0642:2257 82.99554:133 83.04829:120 84.04343:6023 84.0512:1249 84.07968:32203 84.99631:21 85.08096:1663 86.09733:5260…	0.05211445	0.02454977	0.01867627	0.04305719	0.02008227	0.03607183	0.04518428	0.06264477	0.03657041	0.05716018	0.04459859	0.05580008	0.04161102	0.05271715	0.01931626	0.01974825	0.01997475	0.05554648
129	7.173	149.13138	Unknown	[M+H]+	TRUE	null	null	null	null	FALSE	FALSE	19.22	1	149.13232:882 150.13567:408 151.13903:51	53.03623:37 54.9841:75 55.05113:186 55.93054:75 56.9607:56 57.07159:56 59.04487:56 59.92925:56 60.98551:76 62.99451:38 65.0372:403 66.04093:75 67.05118:112 67.9317:186 68.93047:37 69.07005:75 71.04863:56 71.94894:56 72.93449:93 75.94491:37 77.03544:168 79.05262:298 80.02487:37 81.0679:205 82.07289:37 83.92931:75 91.04984:130 93.03047:93 93.06862:112 95.08336:130 97.05985:56 98.95831:37 98.96955:1…	0.1118357	0.1025746	0.06455366	0.08340646	0.1508751	0.1858367	0.04216411	0.08146594	0.06942906	0.05711018	0.1462092	0.1145902	0.1068982	0.1658041	0.171008	0.09649802	0.1621062	0.1451354
130	12.504	150.02495	Unknown	[M+H]+	TRUE	null	null	null	null	FALSE	FALSE	20.09	11	150.02495:1119 151.0283:347 152.03166:58	53.03709:37 55.053:92 61.02703:526 61.92716:8 65.03668:4614 67.05639:1 71.01104:21 73.04473:0 77.03704:0 78.04298:7 79.05419:79 80.02643:123 81.07071:86 83.04955:10 87.90037:8 90.03942:5 92.90246:7 93.03181:1232 94.03558:7 95.08328:52 102.05266:14 108.90275:21 110.01521:7 111.04104:57 119.086:10 121.02777:67 122.03183:153 128.06184:33 133.07166:20 136.11378:38 137.13217:16 145.08228:0 147.09109:9…	0.1637441	0.09258152	0.1296345	0.121029	0.146407	0.1548	0.2508319	0.2049747	0.1368209	0.1539668	0.1574006	0.1604346	0.122813	0.1377898	0.1408344	0.1770094	0.1409587	0.1160474
131	5.628	150.02533	Unknown	[M+H]+	TRUE	null	null	null	null	FALSE	FALSE	11.03	1	150.02533:552 151.02868:0 152.03204:0	53.03645:66 55.05344:0 56.9641:0 57.03447:35 61.00778:30 61.02653:174 69.03155:60 71.04527:50 76.01406:9 79.05158:0 81.03378:36 81.06811:0 83.01223:4 85.02755:0 86.03184:30 97.02111:223 97.03084:504 98.02936:20 99.08077:52 102.06169:7 109.03017:55 111.00455:4 121.08623:39 128.96429:0 130.07478:10 131.05907:27 135.0891:1 136.10367:25 139.03192:7	0.0699508	0.02602538	0.04421229	0.000548297	0.02954271	0.03933031	0.06103427	0.01194309	0.02521756	0.007187994	0.01454092	0.01066558	0.03443441	0.1082179	0.0207234	0.0418083	0.005482972	0.01730721
132	12.618	150.02921	Unknown	[M+H]+	TRUE	null	null	null	null	FALSE	FALSE	12.49	12	150.02921:720 151.03256:182 152.03592:0	54.98539:4 55.05557:27 57.07072:41 64.00614:5 65.03718:2491 66.04318:101 67.05111:12 67.93393:16 75.99628:4 77.03879:70 78.04225:26 79.05345:0 80.02947:66 82.07494:0 91.05848:20 93.03098:668 97.02826:16 99.07811:48 101.10394:8 104.04857:22 109.0979:18 119.09425:14 121.02832:913 122.03238:94 134.09387:6 136.02045:20 136.11269:32 149.0143:560 149.02119:1948 150.02786:134 150.12646:71 151.11429:17	0.2442731	0.1107617	0.1565978	0.1607703	0.2013066	0.2192693	0.3523586	0.2357002	0.1872033	0.193532	0.2108081	0.09622403	0.1402162	0.1952654	0.1894688	0.2549248	0.1724447	0.123416
133	1.081	150.05682	Unknown	[M+H]+	TRUE	null	null	null	null	FALSE	FALSE	29.08	2	150.05531:1708 151.05866:604 152.06202:41637	50.01631:74 51.02301:391 52.99966:97 53.01302:434 53.0377:365 53.99636:296 54.03268:146 55.01806:463 55.02749:2652 55.05263:451 55.9331:231 56.04828:6968 57.03471:223 57.05604:1298 58.06634:442 58.99218:93 59.04751:76 61.01025:1668 63.02189:83 65.01263:4845 65.03769:562 66.01961:278 66.04256:207 67.0274:5363 67.05283:685 68.03:240 68.04864:392 69.03301:166 69.06938:3026 70.0729:488 72.00217:133 7…	0.4111788	0.1556509	0.2625157	0.1105233	0.2816517	0.2287351	0.1016134	0.1182824	0.1206619	0.105901	0.1144723	0.1614118	0.1161414	0.2111921	0.1460712	0.2071705	0.1361854	0.1271597
134	5.628	150.91396	Unknown	[M+H]+	TRUE	null	null	null	null	FALSE	FALSE	10.67	1	150.91396:534 151.91731:0 152.92067:0	53.03645:60 56.9641:0 57.03447:34 61.00778:30 61.02653:174 69.03155:57 71.04527:49 76.01406:9 79.05158:0 81.03378:36 81.06811:0 83.01223:3 86.03184:30 97.02111:223 97.03084:503 98.02936:20 99.08077:52 102.06169:7 109.03017:56 111.00455:4 121.08623:37 128.96429:0 130.07478:9 131.05907:27 135.0891:1 136.10367:25 139.03192:8	0.06763706	0.000211107	0.000211107	0.000211107	0.000211107	0.000211107	0.000211107	0.000211107	0.000211107	0.000211107	0.000211107	0.000211107	0.000211107	0.002111069	0.000211107	0.000211107	0.000211107	0.000211107
135	5.457	151.03746	Unknown	[M+H]+	TRUE	null	null	null	null	FALSE	FALSE	11.52	13	151.03746:576 152.04081:0 153.04417:0	53.03832:302 55.01863:233 57.03418:206 61.02835:230 69.03445:461 69.04384:32 71.01128:154 78.03574:25 81.03155:439 85.03038:563 97.03079:260 103.04966:21 110.02884:22 125.0282:18 128.06216:22 143.06566:3	0.002662377	0.02137066	0.009669228	0.005453452	0.01551738	0.000176637	0.001766367	0.0132787	0.01046941	0.0123321	0.0211696	0.008301944	0.06124036	0.01181518	0.002558444	0.003565656	0.004392354	0.02547056
136	0.967	151.04765	Unknown	[M+H]+	TRUE	null	null	null	null	FALSE	FALSE	21.79	1	151.04765:1923 152.051:700 153.05436:224	54.98221:595 56.04908:646 56.96197:544 59.95351:11 60.95044:37 67.0514:107 70.02416:16 70.06434:39 71.00005:7 74.02049:112 80.03015:59 82.01556:317 82.99809:21330 83.99683:3859 84.04342:5330 84.99372:4126 85.02627:25 85.04841:169 85.23995:13 94.06189:43 97.03087:30 98.05596:17 98.97119:2038 101.00593:14545 101.07122:50 102.00895:2102 102.05317:97 103.01263:734 109.02285:11 111.00311:5411 113.0072…	0.2438294	0.08670188	0.1561027	0.07645488	0.1343899	0.2201834	0.06377056	0.08125302	0.09600475	0.05353493	0.1382178	0.0709006	0.1272718	0.1056131	0.1747897	0.192996	0.1074857	0.07898177
137	1.097	151.07466	Unknown	[M+H]+	TRUE	null	null	null	null	FALSE	FALSE	16.47	1	151.07387:1146 152.07722:228 153.08058:228	51.02384:225 53.01284:20 53.03752:144 53.99514:55 55.01264:99 55.01788:152 55.02835:654 55.05559:211 55.93292:28 56.9631:57 57.05693:1062 58.06184:415 59.04949:60 61.01005:1508 63.05533:7 65.01244:2284 65.03749:83 66.01597:117 66.04236:205 67.0272:1955 69.06918:2880 70.01479:19 70.07151:501 71.0525:66 73.06389:25 77.01344:420 77.03947:1716 78.04296:170 79.05294:1006 80.02014:476 80.05425:25 82.03…	0.1453294	0.06128611	0.08521007	0.07619788	0.1124607	0.1470593	0.1206886	0.05301803	0.1071532	0.0975692	0.1209955	0.06824465	0.08125511	0.1632078	0.08735489	0.1027771	0.08942324	0.09647468
138	9.662	151.11102	w/o MS2:Thymol	[M+H]+	TRUE	C10H14O	Aromatic monoterpenoids	MGSRCZKZVOBKFT-UHFFFAOYSA-N	OC1=CC(=CC=C1C(C)C)C	TRUE	FALSE	18.33	6	151.11102:1432 152.11437:634 153.11773:228	51.02322:26 54.98889:18 57.06791:8 57.93311:8 61.00592:20 65.04:49 66.04718:72 67.05285:81 75.02885:20 77.03709:101 78.30523:9 82.03615:7 83.08314:9 91.05414:98 93.02935:37 93.05795:6 94.0427:157 95.0464:157 97.0656:11 103.05407:21 105.06497:68 109.0079:23 111.09365:14 113.96971:2 115.05923:40 116.96957:22 119.08202:12 121.02688:81 124.70355:5 128.05623:25 129.06653:26 137.12813:4 139.11131:38 14…	0.1266452	0.1100495	0.07862034	0.1342677	0.158166	0.1689692	0.05765136	0.06854857	0.09067775	0.06507947	0.1098305	0.1160769	0.09400023	0.1454936	0.1376523	0.1123476	0.1060514	0.1519989
139	4.775	151.11328	w/o MS2:Thymol	[M+H]+	TRUE	C10H14O	Aromatic monoterpenoids	MGSRCZKZVOBKFT-UHFFFAOYSA-N	OC1=CC(=CC=C1C(C)C)C	TRUE	FALSE	19.99	1	151.11328:1003 152.11663:0 153.11999:0	53.03533:37 53.04356:37 55.01669:56 55.05335:75 55.93277:93 57.03118:56 57.93264:56 59.92937:37 61.02754:93 64.00624:38 65.03731:344 67.04204:37 67.9353:93 69.03378:112 69.06664:56 71.04635:56 71.95143:56 72.937:186 74.93436:56 75.9967:19 77.03676:168 79.04894:75 81.03492:93 81.06798:112 82.99665:37 85.02481:149 91.0526:186 93.03189:75 93.06867:37 95.08479:56 97.02651:75 97.06546:75 98.97522:130 …	0.1272157	0.006717145	0.003034492	0.04470576	0.002871199	0.08082804	0.01577901	0.009884828	0.006434599	0.03597122	0.03296761	0.002956628	0.004651503	0.006818414	0.01373565	0.02013028	0.0355198	0.002688931
140	1.081	152.05623	Guanine	[M+H]+	TRUE	C5H5N5O	Purines and purine derivatives	UYTPUPDQBNUYGX-UHFFFAOYSA-N	N=C1N=C(O)C=2N=CNC2N1	TRUE	TRUE	150.7	8	152.05672:7663 153.06007:2705 154.06343:236	51.02338:249 53.01131:300 55.01733:303 55.02885:1942 55.05295:395 55.93446:255 56.04964:3431 57.05527:645 58.06446:231 58.99461:74 61.01048:1137 62.01276:59 63.00528:59 65.01281:3225 65.039:87 66.01519:186 67.0287:3609 68.03129:181 68.04644:236 69.03077:145 69.05424:122 69.07067:2253 70.06591:380 70.07182:337 70.99686:74 72.00223:72 73.03036:77 73.06174:75 74.02204:512 75.02163:39 77.01117:146 77…	1.558244	0.8348289	0.9445562	0.7310258	0.8588515	1.234559	0.6148927	0.7911411	0.8810061	0.5122352	1.236101	0.8719463	0.6900105	0.885866	1.003046	0.9455944	0.7808081	0.6985055
141	1.195	154.12283	Unknown	[M+H]+	TRUE	null	null	null	null	FALSE	FALSE	12.92	1	154.12302:800 155.12637:573 156.12973:191	50.01427:130 51.02195:447 53.00063:41 53.03662:527 55.018:8 55.05362:1605 55.93409:88 56.96535:57 57.03145:6 57.06771:35 63.02293:11 65.03873:271 67.04233:6 67.05389:17 68.96604:29 70.95503:360 75.02149:22 77.03708:5229 78.04304:594 79.05302:2490 80.05433:90 82.99569:387 83.04845:1203 85.02514:11 86.09491:167 89.03762:145 91.05429:3423 92.05822:267 93.06221:854 93.06902:2818 94.06205:137 94.07438…	0.1013605	0.04593752	0.1011411	0.05670962	0.07403823	0.08833287	0.04238491	0.05531503	0.07320016	0.04886586	0.09822591	0.09021056	0.05527314	0.07358099	0.06933384	0.09209972	0.09634046	0.07585459
142	5.514	154.12306	Unknown	[M+H]+	TRUE	null	null	null	null	FALSE	FALSE	15.78	13	154.12306:792 155.12641:0 156.12977:0	53.03832:70 56.05094:44 57.03311:70 61.02835:93 65.04032:13 68.04893:121 69.03445:584 70.06487:19 80.02415:3 85.02647:304 96.04433:116 97.03079:237 111.00713:10 114.05691:96 115.03624:119 126.05504:60 128.05898:8 135.04211:26 156.06653:9 159.09235:1	0.01801859	0.04512281	0.006859751	0.03010681	0.008105492	0.01721392	0.0143123	0.01844695	0.0158096	0.01258211	0.001916517	0.01660389	0.0841922	0.005967176	0.01992389	0.05255424	0.003914274	0.01652727
143	0.967	155.04292	Unknown	[M+H]+	TRUE	null	null	null	null	FALSE	FALSE	17.03	1	155.04292:1227 156.04627:620 157.04963:112	51.51215:3 53.03643:92 55.01677:89 56.04803:2036 57.05046:72 58.06501:42 60.05306:31 63.0261:38 66.03081:41 67.05371:65 68.04952:158 69.03272:172 70.06316:612 70.9941:19 74.02171:547 74.05937:246 79.0541:528 81.03126:421 81.0427:142 82.05137:290 82.06417:45 82.99552:20450 83.06114:434 84.08097:711 85.02888:72 93.04297:276 94.99687:74 95.05606:97 96.07899:50 97.02809:40 98.05735:265 98.974:2349 99…	0.1555034	0.09847824	0.1184673	0.0568538	0.1089846	0.1247438	0.07242103	0.05919283	0.06319225	0.06084793	0.1026392	0.07934453	0.07463668	0.1063707	0.06603985	0.1227213	0.08137807	0.07220002
144	7.844	155.10674	Unknown	[M+H]+	TRUE	null	null	null	null	FALSE	FALSE	25.53	1	155.10626:1528 156.10961:720 157.11297:213	53.03848:47 55.05342:403 57.03125:18 57.93272:18 59.04616:25 65.03741:84 66.04458:42 67.05255:884 69.03272:7 69.06792:57 73.74374:5 76.93282:21 77.03938:100 79.0541:59 81.06558:86 83.04956:28 84.93385:25 90.94501:12 92.9:9 93.06749:33 95.08222:73 97.06009:5 98.95434:0 102.95531:7 105.06658:14 106.90559:13 109.09659:180 115.0565:1 116.94698:12 126.96442:25 129.06863:20 137.09898:14 152.05804:12 15…	0.1937672	0.1954068	0.1012247	0.1625693	0.1650456	0.2170871	0.1404104	0.1572475	0.1716377	0.1003694	0.250633	0.126233	0.1445488	0.2049014	0.2261025	0.1918597	0.1824022	0.1714453
145	10.515	155.10693	Unknown	[M+H]+	TRUE	null	null	null	null	FALSE	FALSE	14.68	3	155.10565:695 156.109:0 157.11236:174	55.01671:37 55.05338:149 55.93279:37 57.93266:56 65.03731:37 67.0536:317 68.05523:37 69.06663:56 70.95591:93 72.03889:38 72.93699:245 74.93556:37 76.9339:37 77.03674:37 78.04145:37 79.05142:75 81.06794:93 85.06514:37 91.04985:37 91.05389:75 95.0861:56 97.05983:37 98.96109:75 98.97654:130 99.98076:37 101.00849:56 105.06916:37 107.08347:37 109.09773:75 111.98688:37 113.95757:56 114.94861:93 115.051…	0.1382614	0.1284348	0.07147128	0.09398115	0.07144931	0.1356325	0.08924882	0.08942156	0.06526239	0.05120977	0.1152548	0.05409627	0.06549316	0.1190456	0.1388116	0.1176666	0.09167918	0.1274939
146	7.181	155.10805	Unknown	[M+H]+	TRUE	null	null	null	null	FALSE	FALSE	16.79	2	155.10805:1289 156.1114:599 157.11476:323	53.03855:73 55.01473:39 55.05349:412 59.04948:58 61.03542:7 65.03861:118 67.05493:851 68.05774:45 69.07034:112 72.07984:14 77.0382:53 79.05291:213 80.05927:7 81.06819:274 83.0033:18 83.08695:43 84.94042:4 85.06931:19 90.90198:12 91.05418:149 92.04728:3 95.08229:47 101.00883:24 105.06808:60 106.90273:6 107.08531:29 109.10107:187 111.08204:22 115.05352:100 116.06147:25 117.06923:163 118.06448:9 119…	0.1248623	0.1174788	0.06373075	0.07377204	0.1119284	0.1689913	0.07931301	0.1074749	0.08691983	0.07832413	0.170403	0.09009363	0.09818657	0.1473918	0.09825226	0.073429	0.08760057	0.08460476
147	0.229	155.96953	Unknown	[M+H]+	TRUE	null	null	null	null	FALSE	FALSE	96.57	9	155.96953:6605 156.97288:619 157.97624:363	53.93524:37 54.98357:56 55.93104:168 57.93514:56 60.98484:56 64.02798:19 67.05152:75 68.04729:37 68.96243:93 69.07271:56 70.94419:96 70.95728:611 72.04505:56 72.93594:1414 73.9379:80 77.03561:56 81.07054:37 82.99536:75 85.9426:37 89.93617:56 90.94873:112 91.05111:56 93.03308:37 95.08596:56 97.06522:56 98.97494:168 101.00825:37 103.05508:37 105.06887:37 107.94703:19 111.9835:168 112.95091:37 114.9…	1.281214	0.9808513	1.020483	1.034482	1.200581	1.296234	0.7869399	0.9952705	0.6966838	1.046128	0.8337905	1.271083	0.9022387	1.230183	1.135981	0.9377382	1.013237	1.028011
148	5.116	155.97186	Unknown	[M+H]+	TRUE	null	null	null	null	FALSE	FALSE	21.18	4	155.97186:2230 156.97521:159 157.97857:704	55.01769:56 55.93273:112 57.93366:93 61.02748:37 67.05699:56 69.07124:56 70.93916:56 70.957:242 71.95612:38 72.93689:642 75.94488:37 77.03788:56 79.05132:37 81.06911:37 83.00037:56 84.08326:37 85.94512:37 89.94014:56 91.05242:75 93.05895:56 95.08046:56 97.05969:37 98.97079:75 101.01119:56 105.07625:37 107.08332:56 109.09758:37 111.07553:37 111.98822:56 113.94686:56 114.94693:205 115.05445:56 116.…	0.3354675	0.2827582	0.2065704	0.223604	0.2894185	0.2500627	0.341989	0.2145046	0.2072653	0.2280969	0.2688575	0.3294134	0.2032773	0.2573121	0.2641674	0.2179262	0.2682772	0.2774353
149	0.615	155.97292	Unknown	[M+H]+	TRUE	null	null	null	null	FALSE	FALSE	79.76	3	155.97292:6529 156.97627:875 157.97963:404	53.94312:37 54.9842:75 55.05229:75 55.93275:130 56.96187:37 59.92717:19 65.03616:37 67.05244:37 67.93529:19 69.06898:56 70.94283:133 70.9571:568 71.95383:37 72.0413:97 72.9358:1389 73.93656:57 76.93269:37 77.03677:112 79.05648:37 82.99281:75 83.00053:93 85.98195:19 88.93073:37 89.93899:56 90.94351:130 91.05262:37 93.05644:37 95.04902:37 96.95701:37 98.67483:38 98.97103:244 100.93907:56 101.00434:…	1.237744	0.9756098	0.6716256	0.9369468	0.8304944	1.06831	0.4944249	0.606349	0.8919963	0.8607779	0.8453159	1.139095	0.6548917	1.189664	1.028543	0.8279865	0.8944192	0.9500171
150	1.302	155.97295	Unknown	[M+H]+	TRUE	null	null	null	null	FALSE	FALSE	54.76	1	155.97444:4849 156.97779:850 157.98115:872	53.03756:535 55.934:79 56.96206:59 57.93282:27 59.93064:14 65.03749:262 67.05379:16 69.9628:0 70.9573:383 77.03697:4964 79.05542:2689 81.07073:59 82.99687:417 83.04834:1208 84.00077:0 84.99638:51 86.09742:120 88.96822:8 92.04726:104 93.05664:101 93.07162:2391 95.04785:1 95.0864:10 101.00739:191 102.01184:26 103.05423:13022 104.05726:1649 105.06805:271 107.04875:1075 107.08527:61 111.00016:46 112.…	0.6147001	0.5903396	0.5397924	0.6481709	0.6494637	0.5696371	0.5961093	0.5957093	0.5283558	0.6122233	0.4791909	0.7660589	0.5172006	0.7122902	0.5537353	0.4901896	0.5349409	0.6315051
151	4.605	155.97401	Unknown	[M+H]+	TRUE	null	null	null	null	FALSE	FALSE	21.19	11	155.97401:2195 156.97736:325 157.98072:429	53.04086:19 55.0537:112 56.96219:37 57.06882:37 59.92962:37 65.03289:37 65.03859:75 67.05485:93 67.9377:37 69.03148:56 70.94284:56 70.95592:130 72.04607:94 72.93575:418 74.9355:75 77.03911:93 79.05503:37 81.06647:93 82.99637:112 83.08645:37 85.94492:37 89.06883:37 90.94839:37 91.05481:75 93.05179:37 95.08558:37 97.06343:56 98.97452:298 100.94397:56 101.00782:56 102.96577:37 105.06984:37 111.00781…	0.4415109	0.4616143	0.3556013	0.3531455	0.4839503	0.3568996	0.3850206	0.3813079	0.3091047	0.3446424	0.3087439	0.5257118	0.3154184	0.3936038	0.4545636	0.3301562	0.3967087	0.4107527
152	1.024	156.07664	L-Histidine; CE30; HNDVDQJCIGZPNO-YFKPBYRVSA-N	[M+H]+	TRUE	C6H9N3O2	Histidine and derivatives	HNDVDQJCIGZPNO-YFKPBYRVSA-N	C(c1cnc[nH]1)[C@@H](C(=O)O)N	TRUE	TRUE	20.21	3	156.07664:1771 157.07999:330 158.08335:4187	51.02375:30 53.03743:237 54.03241:169 55.01778:354 55.0534:202 56.04905:3234 57.03336:228 57.05576:240 58.06497:72 58.99622:50 61.00884:81 65.03736:349 67.04094:74 67.05135:487 68.04831:452 69.03267:494 69.05497:40 69.06787:123 70.02883:87 70.06547:2241 71.0476:239 71.92755:9 72.07972:2488 73.02755:141 73.08186:125 74.02286:719 74.06175:380 77.03808:872 78.03532:46 79.05278:496 80.04777:765 81.03…	0.1992742	0.09710519	0.1821595	0.08229697	0.1371078	0.1516226	0.06678285	0.08158209	0.06044304	0.05036596	0.09883251	0.07870142	0.06017051	0.09634309	0.09915572	0.1031297	0.09376331	0.08365397
153	4.775	156.65285	Unknown	[M+H]+	TRUE	null	null	null	null	FALSE	FALSE	10.65	2	156.65285:545 157.6562:0 158.65956:0	51.93703:19 53.03577:56 55.01713:56 55.05275:75 57.93309:37 61.03462:37 64.03044:19 65.04007:56 67.05178:37 69.03193:93 70.94095:75 70.95523:130 72.9351:504 74.93854:37 76.01938:19 77.03729:56 79.05449:75 81.06851:75 83.00234:37 84.08007:56 85.02796:75 87.90486:19 89.93819:56 91.05182:93 93.05426:56 95.04957:37 95.08262:56 97.02849:37 98.97019:93 107.08418:37 109.02767:37 111.98314:56 114.94785:1…	0.000326024	0.04970345	0.01780835	0.008073615	0.03837406	0.01114666	0.009502105	0.00331645	0.000326024	0.008775603	0.000326024	0.01048183	0.01774216	0.00326024	0.0305894	0.01118676	0.02572664	0.004716771
154	9.435	157.12108	Unknown	[M+H]+	TRUE	null	null	null	null	FALSE	FALSE	19.26	8	157.12378:575 158.12713:368 159.13049:0	54.98635:94 55.01881:244 55.05443:75 56.96294:37 57.93477:130 59.92822:37 61.02746:19 67.05456:56 69.06992:56 70.95445:75 72.04459:56 72.93668:320 73.03078:255 74.93644:37 77.03636:56 79.05728:56 81.07003:75 82.99355:75 84.92531:37 90.90911:37 91.05189:112 93.05566:37 98.97432:112 101.00763:37 105.06822:37 107.06788:37 111.08206:37 114.94746:75 116.06444:56 117.0615:37 126.96258:37 127.05488:56 1…	0.05046631	0.01811749	0.02533029	0.02361282	0.04087427	0.02314112	0.0209756	0.05935413	0.03808017	0.05225359	0.1715986	0.1552898	0.03275987	0.02794613	0.1067591	0.05354362	0.07782982	0.07672366
155	5.23	157.12167	Unknown	[M+H]+	TRUE	null	null	null	null	FALSE	FALSE	10.23	12	157.12167:512 158.12502:76 159.12838:76	53.03653:37 55.05453:186 55.93288:75 57.0334:56 57.06966:56 59.93049:56 64.03216:19 67.05693:37 69.06528:75 69.06763:168 70.95806:279 72.04464:132 72.93672:469 75.02574:37 77.03639:75 79.05228:56 81.07004:75 82.99613:75 83.04373:37 84.00388:37 89.02993:37 91.05051:93 93.06516:56 95.08395:75 97.10074:75 98.97708:186 105.06669:37 107.08386:37 109.10251:37 111.97971:37 114.94582:112 115.05333:56 118…	0.003993566	0.009064442	0.000399357	0.0145112	0.007016695	0.009406839	0.05535666	0.05643772	0.04833201	0.04910963	0.08156627	0.06837828	0.0248656	0.02845688	0.02201861	0.01835725	0.01491757	0.02417067
156	1.024	158.08138	Unknown	[M+H]+	TRUE	null	null	null	null	FALSE	FALSE	17.42	1	158.08028:1090 159.08363:678 160.08699:14725	51.02383:89 53.00871:8 53.0375:148 55.01471:211 56.04913:2041 56.94282:28 57.0345:153 57.05583:82 58.06505:148 59.04946:23 61.02657:15 63.02614:21 65.03745:435 66.03544:108 67.05259:440 68.04956:314 68.99522:14 69.03159:467 69.06914:93 70.02892:64 70.06438:1303 71.01437:50 71.04769:217 71.06793:47 72.08102:576 74.0266:423 75.87873:7 77.03942:800 79.05414:230 80.00366:11 80.04787:645 81.03129:862 …	0.1381425	0.08466793	0.09522003	0.06659479	0.1139124	0.1097415	0.08890186	0.09644804	0.08777031	0.05756021	0.09411155	0.06732592	0.1173773	0.1311076	0.1604704	0.1660969	0.1065071	0.08362427
157	0.911	159.04839	Unknown	[2M+H]+	TRUE	null	null	null	null	FALSE	FALSE	11.22	1	159.05116:587 160.05451:1836 161.05787:2398	53.03643:50 54.98325:458 56.04908:783 56.9641:337 58.97674:25 63.92728:171 65.9207:63 66.49636:31 67.92377:73 68.04836:4 68.96703:0 70.06552:1 70.94176:0 70.95603:0 71.95036:185 72.08218:23 78.95243:65 80.03141:118 80.94738:30 82.013:125 82.05009:127 82.73971:52 82.94278:31 82.99681:21092 83.42576:14 83.99812:3417 84.95988:19 84.99372:3566 85.97031:76 85.99781:95 93.04433:114 96.93909:2 98.974:24…	0.07441978	0.04841016	0.05280787	0.0211807	0.04950399	0.07354438	0.01101613	0.02330548	0.05397547	0.00930689	0.02043992	0.01844134	0.05450232	0.03118084	0.06219419	0.08298966	0.04458836	0.01084486
158	1.195	159.09027	Unknown	[M+H]+	TRUE	null	null	null	null	FALSE	FALSE	17.85	1	159.09044:1118 160.09379:1912 161.09715:382	50.01427:131 51.02195:447 53.00063:41 53.03662:527 55.018:8 55.05362:1605 55.93409:88 56.96535:57 57.03145:6 57.06771:35 63.02293:11 65.03873:271 67.04233:6 67.05389:17 68.96604:29 70.95503:360 75.02149:22 77.03708:5235 78.04304:595 79.05302:2492 80.05433:90 82.99569:387 83.04845:1204 85.02514:11 86.09491:167 89.03762:145 91.05429:3427 92.05822:268 93.06221:854 93.06902:2818 94.06205:137 94.07438…	0.1417082	0.09034816	0.1580893	0.07171602	0.104573	0.1273609	0.04638289	0.05985095	0.09621572	0.06012288	0.08355312	0.07752378	0.09759517	0.1025401	0.09611756	0.20288	0.08916179	0.1106621
159	2.104	159.09042	Unknown	[M+H]+	TRUE	null	null	null	null	FALSE	FALSE	14.59	3	159.09042:731 160.09377:160 161.09713:239	53.93916:19 55.05353:112 55.93401:93 56.96206:37 57.06869:75 57.93282:56 63.02284:19 65.03637:149 67.05381:56 68.94016:37 69.06802:56 70.93829:56 70.95494:317 72.07748:57 72.93481:773 73.93678:37 77.03576:75 78.04546:37 81.06695:56 81.07331:37 82.99433:112 83.09084:37 84.07978:75 84.99512:37 89.03754:37 90.9451:75 91.05287:75 92.05273:37 93.0526:37 95.04928:37 97.06575:56 98.9741:112 99.67637:19 …	0.09185202	0.05904707	0.07517438	0.04278139	0.0523268	0.1055173	0.01848376	0.02684131	0.04245121	0.02473295	0.04289306	0.03830253	0.04594356	0.05001873	0.06536026	0.08903365	0.04642598	0.0354612
160	7.176	159.11681	Unknown	[M+H]+	TRUE	null	null	null	null	FALSE	FALSE	12.54	2	159.11713:614 160.12048:537 161.12384:322	53.03855:73 55.01473:39 55.05349:412 59.04948:58 61.03542:7 65.03861:118 67.05493:851 68.05774:45 69.07034:112 72.07984:14 77.0382:53 79.05291:213 80.05927:7 81.06819:274 83.0033:18 83.08695:43 84.94042:4 85.06931:19 90.90198:12 91.05418:149 92.04728:3 95.08229:47 101.00883:24 105.06808:60 106.90273:6 107.08531:29 109.10107:187 111.08204:22 115.05352:100 116.06147:25 117.06923:163 118.06448:9 119…	0.06318392	0.05597051	0.03862548	0.06774817	0.08524074	0.07448063	0.01543994	0.03726167	0.03043908	0.03235222	0.07637057	0.07732333	0.06361927	0.08257005	0.101938	0.08047216	0.08755574	0.1067847
161	0.911	160.04659	Unknown	[M+H]+	TRUE	null	null	null	null	FALSE	FALSE	10.79	3	160.04659:539 161.04994:1065 162.0533:1112	54.93618:18 54.98433:527 55.93289:66 56.04806:931 56.96307:370 58.99738:47 60.95929:32 63.92845:141 65.92533:154 66.032:27 67.92381:49 67.93196:45 69.96041:39 71.93723:73 71.9516:179 74.0254:307 75.50649:38 78.95248:29 79.05415:193 80.03146:127 82.01434:191 82.05526:107 82.99686:23885 83.65039:24 83.99688:3771 84.95733:29 84.99378:3803 85.99655:129 86.9736:2 87.97074:15 93.04439:194 93.93325:20 9…	0.07784284	0.06378154	0.05547591	0.01864203	0.04484233	0.06948233	0.004226663	0.02111172	0.0368605	0.009400646	0.01622006	0.01459939	0.04535215	0.01706732	0.04350155	0.05524808	0.03285301	0.007502266
162	1.024	160.09651	Unknown	[M+H]+	TRUE	null	null	null	null	FALSE	FALSE	113.36	1	160.09651:8321 161.09986:3151 162.10322:449	51.02383:89 53.00871:8 53.0375:148 55.01471:211 56.04913:2041 56.94282:28 57.0345:153 57.05583:82 58.06505:148 59.04946:23 61.02657:15 63.02614:21 65.03745:435 66.03544:108 67.05259:440 68.04956:314 68.99522:14 69.03159:467 69.06914:93 70.02892:64 70.06438:1303 71.01437:50 71.04769:217 71.06793:47 72.08102:576 74.0266:423 75.87873:7 77.03942:800 79.05414:230 80.00366:11 80.04787:645 81.03129:862 …	1.054967	0.5622575	0.8128773	0.5175138	0.8244374	0.8835277	0.4517955	0.3321547	0.6375198	0.3899706	0.5965468	0.5445874	0.5328097	0.7462801	0.88822	1.009335	0.7357193	0.6577853
163	0.911	161.02888	Unknown	[M+H]+	TRUE	null	null	null	null	FALSE	FALSE	27.26	1	161.02876:1740 162.03211:1236 163.03547:1593	53.03643:18 54.98325:458 56.04908:845 56.9641:333 58.97674:25 63.92728:171 65.9207:61 66.49636:31 67.92377:72 68.04836:6 68.96703:0 70.06552:1 70.94176:0 70.95603:0 71.95036:187 78.95243:66 80.03141:118 80.94738:31 82.013:127 82.05009:131 82.73971:52 82.94278:31 82.99681:21088 83.42576:14 83.99812:3416 84.95988:18 84.99372:3563 85.97031:76 85.99781:96 93.04433:120 96.93909:2 98.974:2415 99.0288:3…	0.2205653	0.163291	0.2475297	0.0586152	0.1376805	0.1941893	0.0363288	0.06463851	0.08068302	0.02138897	0.04340296	0.04555211	0.1308202	0.0760666	0.1409463	0.1800069	0.09707998	0.02570826
164	14.695	161.05911	Unknown	[M+H]+	TRUE	null	null	null	null	FALSE	FALSE	24.85	1	161.05911:1714 162.06246:300 163.06582:63	53.03645:16 75.02375:18 77.03689:192 79.05409:131 89.03743:113 90.04495:274 103.05273:123 105.06653:26 118.04134:290 126.96593:10 133.05994:506 134.06525:84 138.06786:7 146.08411:21 157.08948:1 161.06113:216 162.06268:37 163.11424:2	0.2173641	0.06723412	0.134617	0.1546837	0.1629728	0.1144376	0.172544	0.1332129	0.1340849	0.1426536	0.2072388	0.1668323	0.1367276	0.1288093	0.1417698	0.1879316	0.1623976	0.1407529
165	5.571	161.08524	Unknown	[M+H]+	TRUE	null	null	null	null	FALSE	FALSE	10.67	10	161.08524:534 162.08859:0 163.09195:0	51.02489:22 55.01469:86 57.03444:56 61.02974:46 69.03362:561 77.04016:29 78.03615:25 81.03198:47 85.02693:200 87.10328:6 95.04692:3 96.0421:66 97.02855:241 109.02898:39 110.09911:20 111.04051:31 112.10549:4 115.03843:80 119.09165:7 124.11169:39 126.05896:31 132.07938:9 133.09561:3 141.07207:1 143.075:0 156.09221:5 158.06908:15 159.09869:2 164.14848:16	0.000104991	0.000104991	0.000104991	0.000104991	0.008532946	0.000104991	0.000104991	0.002426041	0.000104991	0.05335367	0.000104991	0.000104991	0.001049911	0.000104991	0.000104991	0.000104991	0.001098088	0.000104991
166	12.106	161.09457	Unknown	[M+Na]+	TRUE	null	null	null	null	FALSE	FALSE	26.21	1	161.09457:2032 162.09792:1127 163.10128:79	51.02467:19 55.0533:37 57.06952:56 59.04927:37 59.92931:75 70.95465:37 71.93938:37 72.93572:93 73.04551:19 77.03545:168 79.05012:37 79.05388:75 83.92801:56 91.05251:93 93.03317:37 93.07267:56 98.97512:56 100.95455:37 101.94306:37 103.0496:75 105.0706:186 107.04548:37 111.00129:37 114.94257:56 115.05311:75 116.0565:37 117.06882:56 119.0481:37 121.06107:205 126.96084:37 126.96561:56 127.05314:56 12…	0.2576167	0.1115251	0.1398566	0.1223266	0.1388741	0.1870604	0.1924078	0.1599251	0.1419765	0.1457038	0.2419559	0.156267	0.1191848	0.1923882	0.1400908	0.2497037	0.1284166	0.1575996
167	1.024	161.09644	Unknown	[M+H]+	TRUE	null	null	null	null	FALSE	FALSE	10.83	14	161.09644:567 162.09979:54 163.10315:108	51.01982:18 53.03647:263 54.03039:31 55.00002:50 55.01677:310 55.05239:372 55.93284:8 56.04696:590 57.03443:146 58.06173:77 59.05261:26 61.02753:36 63.35262:5 65.03952:140 67.03847:63 67.0535:223 68.04813:273 69.03365:399 69.06885:201 70.02507:40 70.06407:1359 71.00691:34 71.04618:169 71.9273:28 72.04111:15 72.07947:2306 73.02728:129 73.08159:156 74.94757:6 76.01861:7 77.0365:577 78.03121:16 79.0…	0.1216215	0.07529014	0.09631939	0.06099717	0.07390112	0.1118795	0.05291214	0.02794464	0.06402294	0.0392902	0.07539473	0.0485505	0.06595831	0.07719024	0.07432281	0.1096537	0.06411492	0.1012212
168	9.662	161.13026	Unknown	[M+H]+	TRUE	null	null	null	null	FALSE	FALSE	14.94	1	161.13406:691 162.13741:534 163.14077:128	51.0227:19 55.02087:38 55.05544:302 55.93488:75 57.93371:75 59.05041:37 62.97892:19 66.04561:19 67.05128:149 69.03259:37 70.9559:75 72.93698:354 74.93312:37 75.93391:19 77.03675:112 79.05394:205 81.03236:37 81.06796:149 83.08414:93 85.94525:37 91.05257:149 92.04836:37 92.06056:56 93.06728:75 95.05034:37 97.06543:56 97.09883:37 98.97097:75 100.95461:37 103.05396:37 105.06632:75 107.04846:75 107.08…	0.08766036	0.06274463	0.0461217	0.08734924	0.0973385	0.1002978	0.03730661	0.08589864	0.07453191	0.06055416	0.09028731	0.07581161	0.09675126	0.1335422	0.1075506	0.08746633	0.08848202	0.08145529
169	5.514	161.13116	Unknown	[M+H]+	TRUE	null	null	null	null	FALSE	FALSE	10.84	16	161.13116:545 162.13451:0 163.13787:0	53.03716:102 57.033:90 61.00949:0 69.02733:335 69.0332:589 77.03723:68 81.03278:72 84.03974:130 85.02384:258 87.03954:8 93.05661:13 96.04434:90 97.02524:305 109.02399:74 114.05549:48 121.06704:5 124.96676:9 126.05517:61 127.12283:10 131.08417:8 135.04228:37 135.9809:4 154.08324:9 154.12708:13 161.09192:11	0.000121526	0.0100045	0.000121526	0.000121526	0.01633196	0.000121526	0.001908307	0.003851986	0.003481013	0.02137022	0.01272989	0.003716665	0.000121526	0.06807348	0.001215261	0.08539942	0.002196177	0.004820763
170	5.627	161.13399	Unknown	[M+H]+	TRUE	null	null	null	null	FALSE	FALSE	12.59	14	161.13399:667 162.13734:0 163.1407:0	51.02185:19 55.0524:56 57.03231:37 61.02864:37 65.0361:56 67.0535:56 69.0313:93 70.95456:56 71.08546:37 72.93438:186 78.03495:19 81.07398:37 82.99755:37 84.07912:56 85.0296:56 87.04142:19 89.9331:37 91.05476:56 93.05584:75 95.09244:37 97.02586:75 98.97452:56 103.05465:37 107.04326:56 109.03205:37 110.09331:37 114.9462:56 115.03857:56 120.07699:37 127.05517:37 128.05833:37 131.04942:37 132.95573:3…	6.07E-05	0.02431618	6.07E-05	0.002124965	0.004266473	0.005352166	0.003792957	0.00060651	6.07E-05	0.004237792	0.03790836	6.07E-05	0.02836088	0.09082706	0.003661774	0.0418083	6.07E-05	0.000779939
171	5.599	163.03693	w/o MS2:Umbelliferone	[M+H]+	TRUE	C9H6O3		ORHBXUUXSCNDEV-UHFFFAOYSA-N	O=C1OC=2C=C(O)C=CC2C=C1	TRUE	FALSE	11.75	13	163.03693:667 164.04028:0 165.04364:0	53.03909:53 55.01629:131 60.04589:44 65.03669:14 69.03073:571 84.03703:55 85.02503:276 97.02514:265 109.0239:52 115.04079:127 127.03839:82 134.03165:15 154.12177:45	0.06763706	0.06316623	0.05487801	0.03923978	0.1045568	0.03152323	0.005062533	0.009942898	0.001740506	0.0298833	0.04390407	0.000885318	0.07090219	0.04996765	0.02048355	0.05493461	0.004474523	0.01130539
172	1.195	163.0376	w/o MS2:Umbelliferone	[M+H]+	TRUE	C9H6O3		ORHBXUUXSCNDEV-UHFFFAOYSA-N	O=C1OC=2C=C(O)C=CC2C=C1	TRUE	FALSE	21.88	7	163.0376:1203 164.04095:493 165.04431:99	51.02231:195 53.03902:203 55.01832:30 55.05289:578 58.02784:11 61.02809:4 63.01982:155 65.0367:217 67.05412:123 67.93232:1 69.06831:52 70.95759:0 72.08014:142 72.93506:0 73.93945:0 75.67742:4 77.03845:2558 78.03942:191 79.05313:1048 81.06712:42 82.99834:250 83.04852:405 84.99265:50 86.10151:30 89.03629:664 90.0438:69 91.05293:1507 92.05684:162 93.07035:781 94.07023:76 95.05067:363 97.06435:57 97.…	0.06206667	0.02113137	0.1050693	0.0547163	0.05448826	0.0854135	0.1517735	0.04679808	0.08977453	0.04455306	0.05178992	0.04689679	0.04322575	0.04005073	0.02554447	0.07029437	0.03020117	0.03765989
173	2.672	163.03787	w/o MS2:Umbelliferone	[M+H]+	TRUE	C9H6O3		ORHBXUUXSCNDEV-UHFFFAOYSA-N	O=C1OC=2C=C(O)C=CC2C=C1	TRUE	FALSE	11.28	7	163.03787:757 164.04122:149 165.04458:64	55.05405:75 55.93241:75 57.93763:56 60.98409:19 63.02106:56 64.03176:19 65.03454:75 66.03939:19 67.05193:56 69.03089:37 70.94108:56 70.95892:224 72.04311:57 72.9352:759 73.0643:37 77.03363:37 77.03859:149 79.05328:75 80.9478:37 81.06727:56 82.99463:56 84.07748:37 89.03912:224 89.9368:37 90.9009:37 91.05714:93 93.05826:56 95.08113:56 97.06731:56 98.97565:205 101.00615:37 105.06964:37 107.08687:56 …	0.07061639	0.0323608	0.1296602	0.05329965	0.04203565	0.06666618	0.09551784	0.04918541	0.1003758	0.04549688	0.03589514	0.0383944	0.03493943	0.04658824	0.03219642	0.07800362	0.03407062	0.03776388
174	5.684	163.05409	w/o MS2:Anabasine Hydrochloride	[M+H]+	TRUE	C10H14N2	Alkaloids and derivatives	MTXSIJUGVMTTMU-UHFFFAOYSA-N	N=1C=CC=C(C1)C2NCCCC2	TRUE	FALSE	14.65	12	163.05409:734 164.05744:0 165.0608:0	54.98582:37 55.05181:37 57.03383:37 59.92547:37 61.02578:75 65.03541:56 67.05278:56 69.03526:75 70.94072:37 70.95618:149 72.93723:305 73.93555:37 77.03567:130 81.06931:93 82.97867:37 85.02609:112 89.94018:37 91.05245:75 93.05486:56 95.05013:37 97.02623:37 97.0624:37 98.97208:75 107.04652:56 111.98188:37 114.94802:130 115.04494:37 119.0813:37 123.04468:37 127.05066:37 129.06889:56 131.07069:37 132…	0.09480757	0.08425203	0.05404867	0.1691322	0.1118881	0.1967843	0.1128897	0.1120883	0.06563818	0.004844083	0.06321869	0.09802808	0.1511738	0.1178198	0.1370926	0.1881569	0.09564574	0.1272711
175	5.429	163.05418	w/o MS2:Anabasine Hydrochloride	[M+H]+	TRUE	C10H14N2	Alkaloids and derivatives	MTXSIJUGVMTTMU-UHFFFAOYSA-N	N=1C=CC=C(C1)C2NCCCC2	TRUE	FALSE	15.69	3	163.05418:983 164.05753:0 165.06089:884	53.03838:106 55.0177:74 57.03221:148 60.04089:42 62.01326:6 68.04937:113 69.03139:689 71.01179:36 73.03347:29 75.04437:6 78.04892:3 81.03233:122 84.04451:129 84.07947:13 85.02346:196 96.04553:69 97.02784:475 109.02403:72 115.03649:135 123.04081:20 125.02079:33 126.1269:71 127.04045:92 135.03792:47 163.03455:23 164.09648:7	0.1132144	0.1554572	0.1011476	0.075897	0.2023873	0.1587293	0.05448136	0.07694293	0.1301688	0.03771509	0.09354889	0.08666928	0.2272525	0.2797508	0.07565001	0.4211295	0.1009046	0.05188448
176	5.546	163.05911	Unknown	[M+H]+	TRUE	null	null	null	null	FALSE	FALSE	35.63	1	163.05988:2265 164.06323:0 165.06659:0	55.01887:87 55.94448:2 68.04835:78 69.03155:514 70.03361:31 71.0536:8 73.0276:45 81.03378:108 84.04729:57 85.02495:255 94.06186:15 97.02667:335 99.04142:34 109.03017:60 114.09359:9 115.03523:108 126.12401:61 127.03914:129 147.11339:1 154.11961:40 159.10118:6 165.14226:2	0.2871089	0.1792606	0.1275258	0.215637	0.2460279	0.2557466	0.1666377	0.16981	0.1037579	0.1561795	0.1887066	0.3496254	0.2022407	0.345611	0.2849947	0.3679385	0.1451419	0.2180485
177	4.704	163.05969	Unknown	[M+H]+	TRUE	null	null	null	null	FALSE	FALSE	15.09	3	163.05969:1152 164.06304:118 165.0664:118	55.93379:130 57.9326:56 59.04821:37 65.03385:37 65.03841:75 67.05588:112 67.93526:19 69.0314:56 69.06543:37 70.94161:75 70.95945:205 71.04988:37 72.04486:75 72.93696:693 73.94381:37 75.9462:37 77.03797:130 79.05393:75 81.06667:56 83.08799:37 84.07949:56 84.99353:37 91.05257:93 93.05366:56 95.04759:37 97.06265:56 98.9794:93 99.08199:19 100.93901:56 103.0511:37 107.08354:37 109.10519:37 111.9795:37…	0.1870082	0.06480706	0.118448	0.04723191	0.0704331	0.07366233	0.05312505	0.02069232	0.1194884	0.0625418	0.07010233	0.06709206	0.05931995	0.1617437	0.07929579	0.197169	0.09419657	0.1105656
178	4.789	163.05969	Unknown	[M+H]+	TRUE	null	null	null	null	FALSE	FALSE	13.97	1	163.05969:1102 164.06304:0 165.0664:0	51.9366:19 55.05335:56 55.93383:56 56.05746:37 57.93372:75 59.92828:37 63.02601:19 67.05591:56 68.05174:37 69.03026:93 69.07016:37 70.93926:56 70.95591:168 71.04873:38 72.93459:524 77.03305:56 77.04048:93 78.04647:19 81.06925:75 82.99923:56 83.08802:56 85.02611:112 90.94483:37 91.05125:56 93.05505:37 97.0279:75 98.971:56 104.04982:19 111.00735:37 111.984:75 113.95015:37 114.94419:130 115.05776:37…	0.1396797	0.06480706	0.1028577	0.04723191	0.1693927	0.07268184	0.05312505	0.01183986	0.05782568	0.0625418	0.08059043	0.06709206	0.05931995	0.1617437	0.07929579	0.197169	0.1220148	0.06887971
179	0.979	164.07506	Unknown	[M+H]+	TRUE	null	null	null	null	FALSE	FALSE	24.59	1	164.07506:1850 165.07841:786 166.08177:506	51.51215:3 53.03643:109 55.01677:94 56.04803:2041 57.05046:72 58.06501:42 60.05306:32 63.0261:41 66.03081:43 67.05371:69 68.04952:161 69.03272:174 70.06316:622 70.9941:19 74.02171:549 74.05937:246 79.0541:593 81.03126:426 81.0427:146 82.05137:294 82.06417:46 82.99552:20464 83.06114:439 84.08097:731 85.02888:74 93.04297:276 94.99687:76 95.0478:0 95.05606:96 96.07899:51 97.02809:42 98.05735:268 98.…	0.2345982	0.08859909	0.16844	0.03660708	0.08537785	0.1406602	0.01126847	0.0170081	0.04052611	0.01690741	0.03739846	0.01555988	0.06883559	0.04427287	0.06408904	0.1235833	0.03442918	0.009381546
180	0.911	165.05159	w/o MS2:trans-p-Hydroxycinnamic acid	[M+H]+	TRUE	C9H8O3	Hydroxycinnamic acids	NGSWKAQJJWESNS-ZZXKWVIFSA-N	O=C(O)C=CC1=CC=C(O)C=C1	TRUE	FALSE	183.54	3	165.05159:11529 166.05494:9123 167.0583:7713	54.93618:18 54.98433:527 55.93289:66 56.04806:930 56.96307:367 58.99738:47 60.95929:32 63.92845:140 65.92533:154 66.032:27 67.92381:49 67.93196:45 69.96041:39 71.93723:73 71.9516:179 74.0254:307 75.50649:38 78.95248:29 79.05415:202 80.03146:127 82.01434:191 82.05526:107 82.99686:23885 83.65039:24 83.99688:3771 84.95733:29 84.99378:3803 85.99655:129 86.9736:2 87.97074:15 93.04439:194 93.93325:20 9…	0.7073604	0.6315655	1.185914	0.3286049	0.4833535	0.7087418	0.2173183	0.1727587	0.2505867	0.1521417	0.2014365	0.1989376	0.2580521	0.2511066	0.4022834	0.5761767	0.2894098	0.1272562
181	1.081	165.0546	TRANS-ORTHO-COUMARIC ACID	[M+H]+	TRUE	C9H8O3	Hydroxycinnamic acids	PMOWTIHVNWZYFI-AATRIKPKSA-N	OC(=O)\C=C\C1=CC=CC=C1O	TRUE	TRUE	111.04	4	165.05409:5039 166.05744:1771 167.0608:432	51.0206:148 53.03729:348 55.01658:187 55.02811:39 55.05325:687 55.93478:57 56.0489:976 57.01827:57 58.06588:79 61.00646:58 63.04717:9 65.03831:412 66.04318:17 67.05345:292 69.03245:362 69.06765:33 70.0617:992 71.04499:117 72.07949:1383 74.0214:150 74.05785:54 75.03078:57 77.03782:2552 78.04129:168 79.02991:21 79.05125:1218 80.05887:110 81.03218:677 81.0665:19 82.06253:199 83.04662:420 84.04176:18…	1.176866	0.5964984	1.196625	0.5054221	0.7110412	1.031258	0.527426	0.363932	0.5282107	0.4065592	0.5089056	0.2705398	0.6345713	0.7117624	0.6860469	1.007053	0.5240945	0.418255
182	0.911	166.05273	Unknown	[M+H]+	TRUE	null	null	null	null	FALSE	FALSE	25.92	2	166.05125:993 167.0546:4405 168.05796:404	54.03058:19 54.98662:129 56.04931:537 56.96539:61 57.06989:6 58.99649:37 62.49719:19 63.92978:22 65.92324:11 66.49776:23 67.92286:21 69.06935:20 71.95182:71 76.00572:9 79.05187:223 80.03548:137 81.06841:23 82.01457:231 82.05294:112 82.74256:90 82.99709:24662 83.74364:38 83.99841:3680 84.99401:3774 85.97322:168 85.9981:121 86.99491:30 93.04192:126 98.00175:21 98.97433:602 99.02912:32 99.97712:31 1…	0.1053541	0.09051339	0.1663442	0.04483113	0.1053311	0.1029076	0.0393332	0.02733168	0.03389372	0.02047641	0.03622042	0.02588302	0.03260703	0.03633083	0.06880616	0.08045256	0.05187161	0.02612423
183	1.081	166.05475	Unknown	[M+H]+	TRUE	null	null	null	null	FALSE	FALSE	16.11	5	166.05475:1165 167.0581:456 168.06146:342	50.01373:27 51.0204:188 53.0124:21 53.03708:443 55.01846:297 55.05408:318 56.04868:1072 57.02018:42 57.04258:49 58.0635:106 63.02787:11 65.03806:445 67.03817:61 67.0532:430 68.05483:149 69.06857:305 70.03071:66 70.06499:1223 71.0483:221 72.08282:683 73.04514:15 74.05637:118 75.02928:80 77.03754:2936 78.04101:233 79.04971:1530 80.04721:618 81.03697:661 81.06621:118 82.06352:286 83.04761:591 84.041…	0.137263	0.1274605	0.2074255	0.05981245	0.1503024	0.1333176	0.06590755	0.06811627	0.09299842	0.058254	0.1069557	0.07181098	0.07302195	0.1004631	0.0929275	0.1286771	0.09899977	0.07962801
184	1.195	166.08531	L-Phenylalanine	[M+H]+	TRUE	C9H11NO2		COLNVLDHVKWLRT-QMMMGPOBSA-N	c1ccc(cc1)C[C@@H](C(=O)O)N	TRUE	TRUE	415.39	1	166.08546:34695 167.08881:28367 168.09217:1843	50.01427:130 51.02195:447 53.00063:41 53.03662:527 55.018:8 55.05362:1605 55.93409:88 56.96535:57 57.03145:6 57.06771:35 63.02293:11 65.03873:271 67.04233:6 67.05389:17 68.96604:29 70.95503:360 75.02149:22 77.03708:5234 78.04304:595 79.05302:2492 80.05433:90 82.99569:387 83.04845:1204 85.02514:11 86.09491:167 89.03762:145 91.05429:3426 92.05822:268 93.06221:854 93.06902:2818 94.06205:137 94.07438…	4.398604	2.387703	4.448777	1.320049	2.383475	3.868289	0.6781822	1.41795	1.918572	0.9471964	1.806959	1.430356	2.754168	2.618024	3.294269	4.729451	2.052761	1.998968
185	0.911	167.04961	Unknown	[M+H]+	TRUE	null	null	null	null	FALSE	FALSE	19.75	2	167.04813:834 168.05148:319 169.05484:213	54.03058:19 54.98662:129 56.04931:539 56.96539:61 57.06989:5 58.99649:37 62.49719:19 63.92978:22 65.92324:11 66.49776:23 67.92286:21 69.06935:19 71.95182:71 76.00572:9 79.05187:197 80.03548:137 81.06841:22 82.01457:231 82.05294:112 82.74256:90 82.99709:24662 83.74364:38 83.99841:3680 84.99401:3774 85.97322:168 85.9981:121 86.99491:30 93.04192:126 98.00175:21 98.97433:602 99.02912:32 99.97712:31 1…	0.04143324	0.07598521	0.1174515	0.03247624	0.05134285	0.06597319	0.01086631	0.01329161	0.01633043	0.00683797	0.005564933	0.01353033	0.01128322	0.01080221	0.02978189	0.0531126	0.03185203	0.001649013
186	10.24	167.06879	Unknown	[M+H]+	TRUE	null	null	null	null	FALSE	FALSE	38.61	1	167.07118:1686 168.07453:1040 169.07789:149	51.02369:25 53.03942:31 57.93478:44 59.04932:20 63.92605:8 65.0373:201 68.05756:12 70.95592:57 70.9583:60 72.0437:7 72.9358:223 74.9417:29 76.61718:8 77.03802:589 78.03526:43 81.93744:17 83.932:23 84.99489:3 90.90043:16 91.05398:10 93.03193:93 93.05645:20 95.04766:981 96.05116:54 97.95376:6 98.96964:70 100.95469:37 105.04036:14 107.07194:13 111.08628:6 114.94426:20 119.06524:12 121.02553:585 122.…	0.2138063	0.1480905	0.1556334	0.1535993	0.238245	0.1733483	0.3262022	0.1769913	0.1458927	0.207908	0.4019939	0.2851225	0.2020015	0.2898124	0.2616809	0.3719645	0.2423638	0.2458886
187	1.195	167.09155	Unknown	[M+H]+	TRUE	null	null	null	null	FALSE	FALSE	71.99	1	167.09155:4720 168.0949:1652 169.09826:191	50.01427:130 51.02195:447 53.00063:41 53.03662:527 55.018:8 55.05362:1605 55.93409:88 56.96535:57 57.03145:6 57.06771:35 63.02293:11 65.03873:271 67.04233:6 67.05389:17 68.96604:29 70.95503:360 75.02149:22 77.03708:5230 78.04304:594 79.05302:2490 80.05433:90 82.99569:387 83.04845:1203 85.02514:11 86.09491:167 89.03762:145 91.05429:3424 92.05822:267 93.06221:854 93.06902:2818 94.06205:137 94.07438…	0.5984247	0.4285242	0.682812	0.216571	0.3525204	0.4979284	0.114183	0.2113301	0.2806764	0.1345155	0.3498435	0.221555	0.2648034	0.4721305	0.6601906	0.5095166	0.2277077	0.3402314
188	3.127	167.10583	Unknown	[M+H]+	TRUE	null	null	null	null	FALSE	FALSE	16.46	1	167.10599:1057 168.10934:473 169.1127:42	53.03752:37 55.01682:93 55.05349:130 55.93397:75 57.03239:130 57.92956:56 65.0386:112 66.03545:19 67.05376:205 69.07149:93 70.93943:112 70.95489:267 72.93717:833 73.93915:38 77.03322:37 77.03818:93 79.05288:224 81.06816:75 82.99941:75 83.99815:37 89.9405:56 90.95041:56 91.05414:224 93.06478:56 95.05195:93 95.08499:37 97.06427:56 98.9712:130 101.00168:56 105.06657:130 107.08378:168 109.101:56 111.…	0.1340459	0.08174521	0.1486515	0.07642981	0.1215017	0.1159268	0.0707966	0.08786011	0.1432951	0.08842483	0.09194887	0.1139387	0.1175767	0.1125336	0.1897087	0.1383161	0.1224032	0.1152823
189	5.627	169.04599	Unknown	[M+H]+	TRUE	null	null	null	null	FALSE	FALSE	10.93	14	169.04599:564 170.04934:0 171.0527:0	51.02185:19 55.0524:56 57.03231:37 61.02864:37 65.0361:56 67.0535:56 69.0313:93 70.95456:56 71.08546:37 72.93438:186 78.03495:19 81.07398:37 82.99755:37 84.07912:56 85.0296:56 87.04142:19 89.9331:37 91.05476:56 93.05584:75 95.09244:37 97.02586:75 98.97452:56 103.05465:37 107.04326:56 109.03205:37 110.09331:37 114.9462:56 115.03857:56 120.07699:37 127.05517:37 128.05833:37 131.04942:37 132.95573:3…	0.04227316	0.01215809	0.0137195	0.02675325	4.97E-05	0.06188903	0.000496791	0.007097461	0.01818302	4.97E-05	0.09350494	0.000885318	0.0354511	0.07688379	0.06824651	0.0418083	4.97E-05	0.00306033
190	5.457	169.04912	Unknown	[M+H]+	TRUE	null	null	null	null	FALSE	FALSE	15.61	6	169.04912:790 170.05247:0 171.05583:997	53.0419:106 57.03369:91 65.03762:9 68.04737:92 69.03524:694 70.03259:31 71.0121:67 73.03014:85 77.03698:4 81.03256:78 84.04601:158 85.02886:395 95.04491:21 96.04286:108 97.02654:273 107.04697:15 109.03138:75 115.03943:126 126.12987:66 132.08058:10 135.05075:9 143.07127:8 144.09499:7 154.12051:32 162.13185:9	0.05794632	0.05255781	0.05555949	0.009208184	0.03310751	0.09319847	0.001987162	0.01526599	0.04396097	0.00262518	0.0559834	0.01053194	0.03965074	0.06503456	0.04565224	0.02293187	0.003436195	0.00612066
191	0.967	169.05782	Unknown	[M+H]+	TRUE	null	null	null	null	FALSE	FALSE	69.44	16	169.05634:3964 170.05969:1202 171.06305:94	53.03516:123 53.03825:131 55.01753:166 55.9336:87 56.04772:593 57.032:116 57.05226:14 59.03603:6 61.00847:24 67.00229:38 67.052:19 68.04778:143 69.03212:155 69.85702:8 70.06254:462 72.04315:21 73.02932:71 74.02221:113 76.80576:6 79.05326:621 80.0495:274 80.05835:74 81.03164:602 82.03512:45 82.99716:7546 83.04863:245 83.0615:220 84.04117:122 84.99534:1108 85.04873:16 93.04587:184 94.99701:62 95.04…	0.8381338	0.3980606	0.7653283	0.2936339	0.4286555	0.6496985	0.1694766	0.1988321	0.4157701	0.1599797	0.3258079	0.2241441	0.3991455	0.3019	0.560835	0.621296	0.3622721	0.2581373
192	1.195	170.05795	w/o MS2:PYRIDOXINE	[M+H]+	TRUE	C8H11NO3	Pyridoxines	LXNHXLLTXMVWPM-UHFFFAOYSA-N	OC=1C(=NC=C(C1CO)CO)C	TRUE	FALSE	12.01	3	170.05795:647 171.0613:736 172.06466:438	50.01482:185 51.02251:845 53.03926:958 54.03218:54 55.0165:197 55.05317:1875 57.07047:57 59.04808:29 63.02136:118 65.03716:548 66.04318:54 67.05461:252 68.96326:9 69.03482:95 70.06173:225 72.08193:212 74.01903:20 77.0379:8468 78.03139:131 78.04013:859 79.05386:4421 80.0476:282 80.05644:353 81.03102:49 81.07043:151 82.04858:65 82.99528:473 83.04675:1723 84.0406:4 84.05096:174 84.07815:543 84.99349…	0.07428508	0.06527424	0.06650808	0.04101371	0.05781918	0.0672412	0.01498257	0.03446785	0.04499605	0.02046391	0.05314379	0.03936324	0.07123444	0.06677108	0.06312162	0.09551844	0.06855956	0.04762082
193	4.775	170.09679	Unknown	[M+H]+	TRUE	null	null	null	null	FALSE	FALSE	13.27	13	170.09679:683 171.10014:0 172.1035:0	55.0523:75 55.93275:112 57.06847:56 63.92814:19 65.04281:37 69.03117:93 69.06637:56 70.93777:75 70.9568:186 72.04337:56 72.93063:79 72.93786:508 73.04523:39 77.03882:75 78.03978:19 79.05098:56 81.06747:56 83.04628:56 85.03073:56 91.05187:75 92.05306:19 94.07324:37 95.08673:56 97.02009:37 97.06182:75 98.97432:130 101.00478:37 103.04727:19 105.06966:56 107.08395:37 111.98729:56 113.94439:37 114.944…	0.002789157	0.005537799	0.02961201	0.03241983	0.02511493	0.007187827	0.02296276	0.02800271	0.01404931	0.007975549	0.01316946	0.01465786	0.07262989	0.005737342	0.0266398	0.04659842	0.04682189	0.01583647
194	5.628	170.98279	Unknown	[M+H]+	TRUE	null	null	null	null	FALSE	FALSE	11.15	11	170.98279:558 171.98614:0 172.9895:0	53.03593:37 55.01621:56 57.03171:56 57.93531:56 61.00925:37 65.03883:56 66.04828:19 68.0474:37 69.03056:130 70.95618:112 72.04393:56 72.93602:242 73.02528:37 76.02025:37 77.03442:56 79.05279:56 81.03243:93 82.9928:37 83.92937:37 85.02867:75 91.05376:56 93.05482:56 95.08313:37 97.02897:56 98.97765:56 100.95422:56 101.08479:19 105.02965:37 105.06728:37 107.04939:37 109.09426:37 111.9833:37 114.9479…	0.000211107	0.000211107	0.000211107	0.002124965	0.000211107	0.000211107	0.000211107	0.000211107	0.000211107	0.000211107	0.07843655	0.000211107	0.000211107	0.002111069	0.004749113	0.0418083	0.000211107	0.000211107
195	9.667	171.10039	Unknown	[M+H]+	TRUE	null	null	null	null	FALSE	FALSE	24.59	1	171.10144:1414 172.10479:745 173.10815:298	51.0227:19 55.02087:38 55.05544:302 55.93488:75 57.93371:75 59.05041:37 62.97892:19 66.04561:19 67.05128:149 69.03259:37 70.9559:75 72.93698:354 74.93312:37 75.93391:19 77.03675:112 79.05394:205 81.03236:37 81.06796:149 83.08414:93 85.94525:37 91.05257:149 92.04836:37 92.06056:56 93.06728:75 95.05034:37 97.06543:56 97.09883:37 98.97097:75 100.95461:37 103.05396:37 105.06632:75 107.04846:75 107.08…	0.179235	0.1808615	0.145212	0.1268836	0.2510122	0.1839125	0.09048685	0.1065393	0.1135878	0.1263274	0.164882	0.1236522	0.1683512	0.224182	0.2690524	0.2056032	0.1908134	0.2328673
196	3.525	171.101	Unknown	[M+H]+	TRUE	null	null	null	null	FALSE	FALSE	14.75	4	171.101:792 172.10435:298 173.10771:85	51.0227:37 53.9369:37 54.98525:75 55.05229:112 55.9317:56 56.96399:56 57.93369:37 59.04605:37 63.92714:19 65.03612:56 67.05355:93 68.96334:37 69.0701:37 70.94157:132 70.95942:267 71.94777:76 72.93451:797 75.94492:19 77.03668:56 78.04264:19 79.05386:93 80.05897:19 81.0666:37 82.99783:56 84.07682:37 85.06507:37 89.07446:37 90.95008:75 91.05246:93 92.02387:37 93.0372:37 93.06172:37 95.08188:37 98.97…	0.03630659	0.02826442	0.04509949	0.07942607	0.1246552	0.06807425	0.02253694	0.01066555	0.01175501	0.009963185	0.01521785	0.01224411	0.02853365	0.03421976	0.02245035	0.04196503	0.02592086	0.02498774
197	4.999	171.10231	Unknown	[M+H]+	TRUE	null	null	null	null	FALSE	FALSE	59.43	1	171.10152:3486 172.10487:2237 173.10823:201	51.02354:18 55.05422:976 56.96597:42 64.02415:3 65.03714:88 67.04881:52 71.95486:6 77.03537:17 79.0538:131 81.06782:77 82.9965:86 83.08529:155 89.93213:10 91.05246:74 93.05764:16 93.07126:36 98.97087:33 107.08345:31 111.01021:28 112.95733:25 113.96663:10 115.05311:46 115.95916:26 117.06883:13 119.0928:5 121.06108:13 125.09658:43 127.03566:1 128.06273:13 128.94957:4 130.07933:5 141.06706:41 142.07…	0.4419784	0.3960039	0.2390369	0.3026603	0.3616259	0.3264748	0.3508288	0.4598639	0.2540744	0.2960266	0.4737578	0.48401	0.2420974	0.3064286	0.4509818	0.4020375	0.2486237	0.3142706
198	1.195	171.14619	Unknown	[M+H]+	TRUE	null	null	null	null	FALSE	FALSE	33.38	1	171.14816:2610 172.15151:956 173.15487:0	50.01427:130 51.02195:448 53.00063:41 53.03662:522 55.018:12 55.05362:1572 55.93409:71 56.96535:57 57.03145:6 57.06771:35 63.02293:12 65.03873:281 67.04233:6 67.05389:20 68.96604:21 70.95503:360 75.02149:20 77.03708:5225 78.04304:594 79.05302:2499 80.05433:92 82.99569:387 83.04845:1204 85.02514:11 86.09491:165 89.03762:145 91.05429:3467 92.05822:267 93.06221:854 93.06902:2818 94.06205:137 94.0743…	0.3309192	0.1550128	0.3526375	0.1653211	0.2375837	0.2977456	0.09989433	0.1273478	0.2056303	0.1398346	0.1573478	0.1844719	0.1925589	0.2353417	0.2377994	0.3429887	0.1299853	0.1641956
199	1.024	172.09576	Unknown	[M+H]+	TRUE	null	null	null	null	FALSE	FALSE	16.43	1	172.09528:709 173.09863:374 174.10199:5412	51.02383:89 53.00871:8 53.0375:148 55.01471:211 56.04913:2041 56.94282:28 57.0345:153 57.05583:82 58.06505:148 59.04946:23 61.02657:15 63.02614:21 65.03745:435 66.03544:108 67.05259:440 68.04956:314 68.99522:14 69.03159:467 69.06914:93 70.02892:64 70.06438:1303 71.01437:50 71.04769:217 71.06793:47 72.08102:576 74.0266:423 75.87873:7 77.03942:800 79.05414:230 80.00366:11 80.04787:645 81.03129:862 …	0.0899107	0.05075746	0.07491723	0.07489406	0.1015727	0.07916931	0.0525494	0.08398877	0.07773602	0.0487471	0.11238	0.07389899	0.08692994	0.1545337	0.1590073	0.1338297	0.1516856	0.08993805
200	5.002	172.10286	Unknown	[M+H]+	TRUE	null	null	null	null	FALSE	FALSE	11.23	2	172.10286:584 173.10621:255 174.10957:21	53.0386:55 54.98441:8 55.01792:80 55.05459:2025 56.0566:91 56.96208:62 57.93177:46 59.0452:64 63.9274:12 65.03753:31 67.05267:70 68.05547:12 69.06922:210 70.95735:59 71.94928:22 77.03827:105 79.05297:234 81.0708:159 83.04712:60 83.08315:338 84.08887:21 85.95211:3 90.94918:5 91.05291:82 93.06218:4 97.06162:23 97.10058:306 98.97133:22 101.09834:29 103.04574:14 105.06816:51 107.08247:106 108.90359:2…	0.07361948	0.05324149	0.05489087	0.05828298	0.03243003	0.04216859	0.06798145	0.05568281	0.04204246	0.02125771	0.09162359	0.06029349	0.05495418	0.03448364	0.0667674	0.04499192	0.0427881	0.04762824
201	0.229	172.97061	Unknown	[M+H]+	TRUE	null	null	null	null	FALSE	FALSE	28.27	9	172.97061:1612 173.97396:934 174.97732:277	53.93524:37 54.98357:56 55.93104:168 57.93514:56 60.98484:56 64.02798:19 67.05152:75 68.04729:37 68.96243:93 69.07271:56 70.94419:96 70.95728:611 72.04505:56 72.93594:1414 73.9379:80 77.03561:56 81.07054:37 82.99536:75 85.9426:37 89.93617:56 90.94873:112 91.05111:56 93.03308:37 95.08596:56 97.06522:56 98.97494:168 101.00825:37 103.05508:37 105.06887:37 107.94703:19 111.9835:168 112.95091:37 114.9…	0.4127556	0.2392591	0.2573789	0.2264373	0.2592467	0.2890244	0.2199757	0.2447463	0.1700026	0.2702436	0.2521627	0.3334141	0.2304288	0.3042153	0.2694282	0.2951658	0.2773234	0.2736396
202	0.721	172.97714	Unknown	[M+H]+	TRUE	null	null	null	null	FALSE	FALSE	22.98	13	172.97507:1267 173.97842:499 174.98178:191	53.94093:19 55.05425:75 55.9326:168 56.96383:56 57.93351:75 63.94831:19 65.03696:37 67.05553:37 68.96181:37 70.93999:130 70.95664:531 72.04201:76 72.30833:40 72.93649:1321 73.04628:42 74.93626:37 77.03865:112 79.05458:75 80.05715:37 82.99851:75 89.07241:37 90.94798:112 91.0517:75 93.0691:37 95.08381:37 97.06583:93 98.97414:207 100.93934:37 105.06804:37 107.08377:37 109.06998:37 110.95096:37 111.9…	0.4349342	0.2461985	0.2822013	0.2144397	0.2861763	0.27616	0.2193212	0.208175	0.2353771	0.2228528	0.2580968	0.3417327	0.1347407	0.1987214	0.2731779	0.1651173	0.2403096	0.2534206
203	0.541	172.9781	Unknown	[M+H]+	TRUE	null	null	null	null	FALSE	FALSE	23.14	5	172.9781:1444 173.98145:1208 174.98481:427	53.9375:37 54.98481:112 55.05499:56 55.93336:130 56.96247:56 57.06803:56 57.93538:56 59.04884:37 62.97952:19 67.0542:56 68.96517:37 70.93867:113 70.9458:76 70.95889:363 71.93286:56 72.04429:78 72.93759:996 77.04231:93 78.04581:19 81.07111:56 82.99853:56 89.94223:56 90.9481:75 91.05452:93 92.05981:37 93.05971:37 95.0537:37 98.96173:56 98.97438:261 100.94669:56 105.07415:37 111.98305:112 113.96124:…	0.3905692	0.2398289	0.2218458	0.1858687	0.1863457	0.161	0.2288391	0.2113947	0.2066522	0.1954197	0.2168917	0.3173197	0.2463901	0.2813766	0.27963	0.282784	0.2348266	0.2453241
204	7.844	173.11571	Unknown	[M+H]+	TRUE	null	null	null	null	FALSE	FALSE	11.26	1	173.11571:631 174.11906:341 175.12242:276	53.03848:47 55.05342:403 57.03125:18 57.93272:18 59.04616:25 65.03741:84 66.04458:42 67.05255:884 69.03272:7 69.06792:57 73.74374:5 76.93282:21 77.03938:100 79.0541:59 81.06558:86 83.04956:28 84.93385:25 90.94501:12 92.9:9 93.06749:33 95.08222:73 97.06009:5 98.95434:0 102.95531:7 105.06658:14 106.90559:13 109.09659:180 115.0565:1 116.94698:12 126.96442:25 129.06863:20 137.09898:14 152.05804:12 15…	0.0799664	0.0577025	0.05022341	0.08014693	0.09074926	0.1057237	0.05467062	0.05799916	0.05069884	0.04044028	0.06812427	0.06805255	0.05848933	0.05272566	0.07289968	0.06278101	0.07116659	0.05377119
205	7.162	173.11797	Unknown	[M+H]+	TRUE	null	null	null	null	FALSE	FALSE	15.62	2	173.11572:1011 174.11907:699 175.12243:269	53.03855:73 55.01473:39 55.05349:412 59.04948:58 61.03542:7 65.03861:118 67.05493:851 68.05774:45 69.07034:112 72.07984:14 77.0382:53 79.05291:213 80.05927:7 81.06819:274 83.0033:18 83.08695:43 84.94042:4 85.06931:19 90.90198:12 91.05418:149 92.04728:3 95.08229:47 101.00883:24 105.06808:60 106.90273:6 107.08531:29 109.10107:187 111.08204:22 115.05352:100 116.06147:25 117.06923:163 118.06448:9 119…	0.08267632	0.09212003	0.0574689	0.06927137	0.09187838	0.171719	0.06591544	0.0630061	0.07852716	0.05504128	0.08444984	0.0698733	0.06803155	0.08454493	0.1063433	0.09898614	0.08928131	0.06364298
206	0.229	173.95474	Unknown	[M+H]+	TRUE	null	null	null	null	FALSE	FALSE	30.27	1	173.95474:1539 174.95809:148 175.96145:64	54.98536:56 55.05344:56 55.93075:112 56.96304:37 67.05372:37 68.96118:37 70.94177:172 70.95604:535 71.93:93 72.93713:1558 73.93548:56 74.9345:37 77.03691:130 78.94868:37 79.05536:75 82.99553:56 83.99684:37 85.96901:37 88.95087:37 89.94049:56 90.90058:56 90.94636:75 91.05548:93 93.05524:56 95.08086:37 97.06288:37 98.97542:168 100.94067:75 102.99974:37 105.06513:37 107.08234:37 109.06267:37 111.984…	0.1950984	0.1410828	0.1489537	0.1144911	0.1499556	0.1338042	0.1373744	0.1386392	0.1274921	0.1501103	0.1262352	0.1922643	0.1341626	0.1619054	0.1747258	0.1501788	0.1375449	0.1603331
207	0.712	173.9606	Unknown	[M+H]+	TRUE	null	null	null	null	FALSE	FALSE	15.66	13	173.96072:910 174.96407:106 175.96743:84	53.94093:19 55.05425:75 55.9326:168 56.96383:56 57.93351:75 63.94831:19 65.03696:37 67.05553:37 68.96181:37 70.93999:130 70.95664:531 72.04201:76 72.30833:40 72.93649:1321 73.04628:42 74.93626:37 77.03865:112 79.05458:75 80.05715:37 82.99851:75 89.07241:37 90.94798:112 91.0517:75 93.0691:37 95.08381:37 97.06583:93 98.97414:207 100.93934:37 105.06804:37 107.08377:37 109.06998:37 110.95096:37 111.9…	0.2116828	0.1557933	0.1435276	0.1294474	0.134777	0.1628135	0.1076932	0.1175469	0.1300171	0.1311715	0.1458223	0.2073732	0.0967579	0.1624162	0.162805	0.1608757	0.1091739	0.1542867
208	0.605	173.96075	Unknown	[M+H]+	TRUE	null	null	null	null	FALSE	FALSE	15.03	2	173.96075:1163 174.9641:150 175.96746:84	53.03869:37 54.9845:37 55.93411:242 57.93293:56 60.98593:37 63.93541:19 67.05278:37 68.96374:112 69.06815:56 69.96059:56 70.94199:172 70.95746:719 71.92903:57 72.04405:75 72.71803:82 72.93616:2232 73.93692:59 77.03962:93 79.05058:37 81.06838:37 82.99578:37 85.9457:37 87.95903:37 89.93941:56 90.90353:56 90.95066:112 92.02446:37 93.06776:37 95.08801:37 97.06176:37 98.97429:279 99.07547:19 100.94094…	0.2116828	0.1059873	0.09201196	0.06100971	0.1590451	0.1043378	0.09910578	0.1192115	0.1335245	0.09184381	0.0867268	0.1247797	0.1253979	0.1420886	0.148022	0.1499437	0.1720339	0.1032341
209	0.229	173.97702	Unknown	[M+H]+	TRUE	null	null	null	null	FALSE	FALSE	15	5	173.97702:787 174.98037:0 175.98373:149	53.03696:37 54.98483:93 55.93232:93 56.96462:75 61.03035:19 62.98402:37 65.03792:75 67.05074:37 67.93125:37 69.03321:37 70.94344:133 70.95652:487 72.0407:58 72.93761:1366 73.93595:39 77.03737:75 79.04954:56 81.07112:37 85.06708:37 88.97259:37 89.94224:56 91.04914:75 93.05699:75 94.06502:37 95.08262:37 98.97579:261 100.94386:37 102.99866:37 105.06547:37 107.08266:37 111.98455:112 112.95197:56 113.…	0.1642037	0.1249252	0.121669	0.1457262	0.1015566	0.1639562	0.09368839	0.115024	0.114702	0.1275213	0.1106481	0.1496855	0.09334902	0.1265876	0.1029534	0.1073223	0.1095325	0.1064356
210	0.612	173.98456	Unknown	[M+H]+	TRUE	null	null	null	null	FALSE	FALSE	15.02	1	173.98456:921 174.98791:148 175.99127:192	53.94113:37 54.98639:56 55.05342:93 55.93284:224 56.96196:37 59.04833:19 63.02273:19 65.0374:75 67.0537:56 68.95999:56 69.06674:37 70.94294:168 70.95721:629 72.04261:40 72.93711:1729 74.93326:21 76.02144:19 77.03565:37 79.05158:56 81.06811:56 82.99422:75 83.05083:37 88.94818:37 89.93913:56 90.94634:112 92.02417:37 93.0593:37 97.05868:37 98.97539:168 101.00449:37 102.96962:37 105.06945:56 106.0676…	0.1167563	0.1162881	0.08403356	0.0880513	0.1502863	0.1548811	0.1180469	0.06855502	0.1204312	0.1109951	0.09040159	0.1141559	0.1129518	0.1179986	0.1204708	0.09706617	0.1093905	0.1060048
211	5.741	174.07118	Unknown	[M+H]+	TRUE	null	null	null	null	FALSE	FALSE	13.34	12	174.07118:667 175.07453:0 176.07789:0	53.62366:19 55.05281:93 57.03165:56 57.93309:75 59.92979:56 61.00808:130 62.00922:37 63.92865:19 65.03535:37 67.93673:37 69.03285:56 69.07157:56 70.95493:149 72.04148:38 72.93475:385 77.03436:93 79.05399:75 81.06797:75 82.99532:56 83.08539:37 85.02472:37 89.94011:37 92.04679:56 97.05814:56 98.97199:93 103.05635:37 105.06725:37 106.90038:37 107.08442:56 109.10308:56 111.98327:37 114.94338:168 115.…	0.05957069	0.02431618	0.04418014	0.04040569	0.04302766	0.1339295	0.000165597	1.66E-05	0.05214926	0.05339117	0.01976299	0.08911644	0.09796065	0.08276584	1.66E-05	0.000479992	0.03985239	0.04106933
212	5.489	174.07503	Unknown	[M+H]+	TRUE	null	null	null	null	FALSE	FALSE	21.74	1	174.07352:1493 175.07687:0 176.08023:0	53.0375:65 57.0313:101 61.02767:80 68.04955:84 69.03275:537 71.04888:13 74.92352:2 77.03817:40 81.03255:127 84.04215:65 85.02629:263 96.04302:102 97.02811:333 105.03329:21 109.03023:60 114.04991:57 119.08699:17 126.12883:74 127.03761:116 129.0638:12 135.04156:68 154.12144:37 174.0739:120	0.1893378	0.1161969	0.079964	0.1568713	0.1237438	0.1016838	0.05830587	0.08035617	0.1195807	0.138672	0.08334213	0.07731498	0.275163	0.2528006	0.1666507	0.1095068	0.1955344	0.08314887
213	5.585	174.07585	Unknown	[M+H]+	TRUE	null	null	null	null	FALSE	FALSE	25.39	4	174.07411:1398 175.07746:0 176.08082:0	53.04333:68 55.01749:128 57.03092:70 61.02395:76 65.037:32 69.03344:545 81.03196:88 83.0078:10 85.02436:246 95.04709:27 97.02598:260 108.90997:3 115.0374:112 115.048:44 122.08809:11 125.02328:14 127.03658:131 128.05406:24 135.04375:30 143.06581:25 169.04718:11 174.07614:164	0.2151851	0.1309986	0.079964	0.1402477	0.1531817	0.1739897	0.05918905	0.08035617	0.1213212	0.1109264	0.08334213	0.09681703	0.1826246	0.1169771	0.1120439	0.1533428	0.2270951	0.1129945
214	5.429	174.07852	Unknown	[M+H]+	TRUE	null	null	null	null	FALSE	FALSE	13.64	3	174.07895:555 175.0823:884 176.08566:0	53.03838:106 55.0177:74 57.03221:148 60.04089:42 62.01326:6 68.04937:113 69.03139:689 71.01179:36 73.03347:29 75.04437:6 78.04892:3 81.03233:122 84.04451:129 84.07947:13 85.02346:196 96.04553:69 97.02784:475 109.02403:72 115.03649:135 123.04081:20 125.02079:33 126.1269:71 127.04045:92 135.03792:47 163.03455:23 164.09648:7 174.07716:162	0.2567609	0.1424046	0.05709602	0.1345749	0.1608355	0.1888224	0.05142177	0.09050553	0.08533755	0.09865678	0.06999683	0.05457233	0.20755	0.2322517	0.1104928	0.1479943	0.2136716	0.09744032
215	1.024	174.11096	Unknown	[M+H]+	TRUE	null	null	null	null	FALSE	FALSE	90.36	1	174.11301:5726 175.11636:29006 176.11972:3371	51.02383:89 53.00871:8 53.0375:148 55.01471:211 56.04913:2041 56.94282:28 57.0345:153 57.05583:82 58.06505:148 59.04946:23 61.02657:15 63.02614:21 65.03745:435 66.03544:108 67.05259:440 68.04956:314 68.99522:14 69.03159:467 69.06914:93 70.02892:64 70.06438:1303 71.01437:50 71.04769:217 71.06793:47 72.08102:576 74.0266:423 75.87873:7 77.03942:800 79.05414:230 80.00366:11 80.04787:645 81.03129:862 …	0.7259891	0.3739211	0.6407213	0.4672354	0.7004759	0.6326025	0.2362436	0.2918476	0.5236815	0.2270344	0.425502	0.3525737	0.5872124	0.6477834	0.7462343	0.9630602	0.64283	0.5487424
216	1.011	175.12067	L-Arginine	[M+H]+	TRUE	C6H14N4O2	L-alpha-amino acids	ODKSFYDXXFIFQN-BYPYZUCNSA-N	N[C@@H](CCCNC(N)=N)C(O)=O	TRUE	TRUE	103.25	6	175.11945:11671 176.1228:3097 177.12616:620	53.03884:103 55.01814:318 55.05481:135 56.0494:260 57.03477:129 58.06316:58 60.05662:1401 60.07851:244 61.02681:81 62.97929:46 65.03879:107 66.01498:13 67.05393:951 68.0474:164 69.03057:189 69.85547:116 70.06571:12059 71.05021:407 71.06688:617 72.07875:357 73.02655:221 74.02428:65 75.04224:5 77.03454:325 79.05419:314 81.0326:327 82.99557:4801 84.02663:24 84.08101:2760 85.025:155 85.081:160 86.096…	1.77789	0.724278	1.439255	0.2526139	0.5908622	1.376672	0.2431041	0.2490434	0.4912184	0.1592922	0.2477846	0.248766	0.516463	0.3407334	0.5988199	0.751609	0.3795128	0.2452052
217	1.015	176.09187	Unknown	[M+H]+	TRUE	null	null	null	null	FALSE	FALSE	119.79	1	176.09187:8929 177.09522:2163 178.09858:523	50.01712:13 51.02484:48 53.0375:184 55.0011:18 55.05347:247 56.04913:385 57.0313:196 58.06289:105 60.05419:1946 61.02767:100 62.05681:6 65.03859:199 67.00172:83 67.05144:1179 68.04956:293 68.96825:20 69.03276:263 69.07031:72 70.0632:15794 71.01199:260 71.04888:386 71.06555:716 72.07982:600 73.02764:229 74.02296:120 74.60728:11 77.01959:23 77.03818:578 78.04165:51 79.05288:275 80.04787:134 81.0312…	1.132041	0.6111975	0.7571442	0.5766178	0.796048	0.8238429	0.5477629	0.3419879	0.7645306	0.3791448	0.6156679	0.5127578	0.708384	0.6973169	1.07609	0.9613459	0.8356826	0.6776997
218	1.005	176.12012	Unknown	[M+H]+	TRUE	null	null	null	null	FALSE	FALSE	14.83	2	176.12032:527 177.12367:65 178.12703:0	50.01621:8 51.02291:36 53.03862:103 55.00119:21 55.0169:198 56.04922:135 57.03354:113 58.06622:43 60.04554:50 60.0543:782 61.02888:63 65.0387:72 67.05156:518 68.04735:76 68.98127:37 69.03288:148 70.06332:6676 71.00855:129 71.04663:277 71.06687:293 72.07995:218 73.02777:156 74.06076:19 76.01916:7 77.03707:98 78.04678:13 79.05428:150 80.04802:76 81.03017:245 82.06307:10 82.9957:7171 83.99572:1055 8…	0.2046465	0.04802274	0.1062265	0.03922724	0.07441729	0.07864588	0.03354519	0.02936413	0.04910997	0.01698867	0.05082287	0.03527073	0.07599891	0.04876741	0.08995331	0.08391047	0.02450904	0.03015762
219	0.967	177.02444	Unknown	[M+Na]+	TRUE	null	null	null	null	FALSE	FALSE	15.56	1	177.02444:1376 178.02779:168 179.03115:0	50.01608:20 53.03746:169 55.01677:278 55.05343:234 56.04908:370 56.96516:264 57.03126:191 57.06966:28 58.06285:101 60.05415:1946 60.07932:501 61.05963:53 62.97903:57 65.03513:117 67.05371:1263 68.04836:273 69.03155:264 69.05619:44 69.8541:119 70.06434:16204 71.01076:249 71.04766:358 71.06789:803 72.04262:28 72.07858:509 73.06622:59 74.02292:120 74.07274:102 77.03814:404 78.03413:24 79.05159:209 8…	0.1744333	0.06518878	0.09326562	0.06787353	0.131309	0.09210002	0.09304966	0.07533632	0.09813423	0.08011801	0.07646728	0.07105094	0.07420476	0.09169532	0.09055294	0.08593819	0.08536704	0.0828369
220	3.127	177.05426	trans-Ferulic acid; [M+H-H2O]+; CE30; KSEBMYQBYZTDHS-HWKANZROSA-N	[M+H-H2O]+	TRUE	C10H10O4		KSEBMYQBYZTDHS-HWKANZROSA-N	COc1cc(ccc1O)/C=C/C(=O)O	TRUE	TRUE	14.02	3	177.05426:1442 178.05761:469 179.06097:106	51.02272:19 55.05337:37 56.96297:56 57.93159:37 60.99889:19 63.02043:75 63.92834:19 65.92406:19 67.05595:56 69.06902:56 70.95714:261 71.95027:38 72.93583:307 73.04803:37 75.93274:37 76.03121:19 77.03557:75 78.04527:130 79.05149:37 81.06803:56 83.05332:37 87.03798:38 88.02356:38 89.03867:327 90.04084:93 91.054:149 93.06737:112 95.0463:37 97.06553:37 98.97107:149 101.02141:37 105.06933:56 106.03992…	0.1078817	0.08990947	0.1483558	0.1076022	0.1243245	0.1041608	0.05663412	0.04916605	0.07721519	0.06507322	0.08317509	0.08499888	0.09980132	0.114849	0.1022738	0.1736004	0.0827376	0.09328807
221	8.981	177.05441	w/o MS2:trans-Ferulic acid; [M+H-H2O]+; CE30; KSEBMYQBYZTDHS-HWKANZROSA-N	[M+H]+	TRUE	C10H10O4		KSEBMYQBYZTDHS-HWKANZROSA-N	COc1cc(ccc1O)/C=C/C(=O)O	TRUE	FALSE	16.52	18	177.05441:1068 178.05776:492 179.06112:105	53.93668:4 57.93554:14 59.9301:24 61.0106:6 64.0329:10 65.03796:555 70.95529:47 72.93272:90 74.9532:5 80.0279:23 83.04721:15 93.03209:210 93.07023:36 98.95142:13 98.95985:79 98.9753:128 105.07067:11 111.98682:0 113.05482:6 115.05147:19 117.07477:18 120.04838:9 121.0282:531 122.02915:42 127.95846:17 129.06943:11 133.09821:6 135.07837:3 139.99667:3 141.06299:31 142.95609:13 147.09338:10 148.06261:7…	0.125623	0.06349098	0.07414575	0.08953062	0.1215663	0.08191174	0.1322409	0.06822596	0.08243671	0.08921863	0.09900834	0.1151832	0.1061739	0.1172835	0.1000032	0.1286183	0.1245173	0.12687
222	14.547	177.1264	Unknown	[M+H]+	TRUE	null	null	null	null	FALSE	FALSE	78.88	2	177.12793:2282 178.13128:1819 179.13464:149	53.03746:4 59.05485:3 65.03856:17 67.05372:26 74.9394:4 77.03692:180 79.04659:29 80.05923:17 84.02662:4 86.09477:18 91.05415:324 93.07161:17 103.04994:42 104.06448:38 105.06806:169 106.07065:18 107.08676:20 109.09958:26 115.05048:87 117.0677:118 118.07061:28 118.7221:10 119.08396:503 120.08926:67 121.10034:27 122.07041:154 128.06316:63 129.0687:65 131.08347:32 133.05846:24 133.0992:225 134.0981:3…	0.2886936	0.2080207	0.24274	0.476757	0.4819986	0.5370376	0.3829703	0.5015517	0.3912843	0.534268	0.3613602	0.2674579	0.5944487	0.6030168	0.6946337	1.341911	0.3577602	0.3078752
223	7.167	177.12665	Unknown	[M+H]+	TRUE	null	null	null	null	FALSE	FALSE	13.75	2	177.12785:810 178.1312:378 179.13456:816	52.02429:4 55.05349:450 56.96523:110 57.06866:27 65.03748:108 67.05493:843 68.05541:44 69.03279:27 69.06799:243 73.02887:9 77.03572:240 79.0504:492 79.05416:619 81.03513:50 81.06692:698 83.04705:70 83.08695:107 85.06019:14 86.96044:9 88.08601:9 91.05418:519 93.06755:371 95.04649:74 95.08229:232 97.06572:84 97.09911:91 99.97968:18 101.99761:4 105.06808:201 107.08093:154 109.06272:39 110.97193:25 1…	0.07588568	0.07380883	0.04857758	0.07772736	0.08711993	0.09327956	0.02023436	0.07956254	0.04171941	0.03777135	0.08073988	0.09724299	0.06252949	0.12417	0.1043925	0.1087721	0.100434	0.07376733
224	2.339	178.13226	Unknown	[M+H]+	TRUE	null	null	null	null	FALSE	FALSE	27.18	1	178.13449:1262 179.13784:298 180.1412:21	55.01685:37 55.05352:1337 56.05551:54 57.93496:20 67.05609:4 68.96123:14 70.0644:74 70.95847:100 72.92994:82 72.93597:90 83.0483:1105 84.05381:81 87.94951:3 89.03746:0 89.94183:10 90.94906:1 103.05275:8 107.08522:41 109.07443:24 111.9827:11 116.92554:17 121.0738:35 126.97069:38 127.07574:3466 128.07579:295 129.07977:25 131.94807:33 132.95569:31 134.03415:28 135.08907:118 136.08881:2 137.10547:56 …	0.1600279	0.09765783	0.1567713	0.1375837	0.1362287	0.1883874	0.2036763	0.1893861	0.1981936	0.2269344	0.3357773	0.2095197	0.1267202	0.1607477	0.1635406	0.267385	0.1262727	0.1184467
225	2.407	178.13342	Unknown	[M+H]+	TRUE	null	null	null	null	FALSE	FALSE	28.51	7	178.13235:1196 179.1357:385 180.13906:63	53.9367:1 55.05313:427 65.03924:56 67.05208:21 71.85521:8 72.93897:255 77.04619:3 81.0687:2 83.04884:414 84.05563:22 94.06236:28 97.96972:3 98.97584:119 99.96168:12 100.95951:10 102.96716:6 107.08121:13 109.10134:14 113.94766:17 116.97624:20 121.02436:48 123.11654:5 126.96456:28 127.07437:1366 127.96736:13 131.94341:11 132.95587:2 133.96075:9 134.06212:17 135.09579:120 136.08238:11 140.94167:12 1…	0.2727669	0.168749	0.2630814	0.22907	0.2699089	0.2833773	0.1509376	0.3113656	0.3068433	0.1513667	0.2249358	0.367265	0.2076697	0.2568014	0.2695161	0.3882843	0.2131039	0.1753673
226	5.684	179.05557	Unknown	[M+H]+	TRUE	null	null	null	null	FALSE	FALSE	10.67	8	179.05557:534 180.05892:0 181.06228:0	53.0389:19 56.0484:37 61.01139:168 61.92586:19 67.05046:37 68.04855:37 69.03643:56 70.96214:37 72.93604:112 77.03448:37 79.0491:37 81.06812:112 84.04596:37 85.0275:112 89.93898:19 91.0499:56 94.06576:37 96.04412:37 97.02642:56 98.67187:37 101.04389:56 114.94532:56 121.0203:37 125.07401:56 131.94559:37 132.95807:56 133.09976:75 134.10193:37 137.06152:37 139.08919:19 142.0744:56 142.95438:56 143.08…	5.84E-05	5.84E-05	5.84E-05	0.00549733	5.84E-05	5.84E-05	5.84E-05	0.0550763	5.84E-05	5.84E-05	5.84E-05	5.84E-05	0.02836088	5.84E-05	0.000583645	5.84E-05	0.000694709	5.84E-05
227	14.694	179.06953	Coniferyl aldehyde; LC-ESI-QTOF; MS2; CE	[M+H]+	TRUE	C10H10O3	Methoxyphenols	DKZBBWMURDFHNE-NSCUHMNNSA-N	COC1=C(O)C=CC(\C=C\C=O)=C1	TRUE	TRUE	28.27	4	179.06953:1642 180.07288:433 181.07624:105	73.06235:4 77.03166:120 77.03909:198 79.05505:171 90.04056:73 90.0486:149 91.05641:5 98.96511:12 103.05083:107 104.05816:14 108.90585:33 111.0576:4 115.05285:10 118.04077:277 123.03108:7 133.0674:787 134.06454:97 147.10403:3 150.03349:10 161.06023:940 172.12204:2	0.2034738	0.1718655	0.1333119	0.164713	0.2092911	0.1407413	0.1854448	0.1521954	0.1717827	0.2135022	0.2302898	0.1736142	0.1554732	0.2011815	0.1699607	0.1858843	0.2475405	0.1292172
228	9.549	179.10451	Unknown	[M+H]+	TRUE	null	null	null	null	FALSE	FALSE	12.8	1	179.10451:692 180.10786:287 181.11122:72	54.98526:37 55.93171:19 57.93478:93 63.01031:19 66.04333:19 67.93414:56 71.95144:37 72.9358:93 77.0343:93 78.04025:19 79.05272:93 85.94006:37 91.04993:75 93.0687:56 95.08345:37 98.97244:224 99.92864:19 101.9489:56 103.04687:75 105.06495:186 106.89957:56 109.05954:37 116.06122:37 121.02395:75 123.07542:37 126.96421:56 128.06288:37 132.95232:37 133.06143:168 134.09126:37 135.11194:37 140.94313:56 1…	0.08772375	0.0698321	0.02632036	0.06631898	0.08746673	0.06945284	0.07387197	0.07825273	0.09576741	0.07451137	0.06938144	0.0786179	0.06937384	0.08780517	0.08844223	0.1555468	0.1030709	0.03094499
229	9.662	179.14265	Unknown	[M+H]+	TRUE	null	null	null	null	FALSE	FALSE	29.69	1	179.14209:1596 180.14544:848 181.1488:107	53.03738:36 55.05335:470 56.96294:196 57.93478:13 59.92608:17 65.03843:223 66.04561:33 67.05359:505 67.93295:8 69.0678:64 71.94782:46 79.05519:309 80.05904:25 81.06923:383 82.07295:46 83.0481:75 83.08542:158 88.04468:10 91.02023:10 91.05527:285 93.02778:48 93.07001:147 94.07126:14 95.08338:171 97.06404:75 97.09883:108 98.96113:70 98.97378:158 100.96312:17 102.99376:16 105.07211:180 106.89803:54 1…	0.2022773	0.1875274	0.101154	0.2013514	0.2737721	0.2245846	0.0640229	0.127522	0.147765	0.1292089	0.1863154	0.183194	0.1802324	0.2019987	0.268109	0.2081991	0.1854051	0.1940636
230	1.081	180.08772	Unknown	[M+H]+	TRUE	null	null	null	null	FALSE	FALSE	11.67	1	180.0892:630 181.09255:0 182.09591:53418	51.01984:172 51.02287:213 53.03653:216 55.01687:140 55.05353:197 56.04919:228 57.04416:224 58.06296:64 60.04441:98 64.03132:8 65.03867:1100 66.04241:65 67.05268:522 68.04964:95 69.06805:106 70.95854:1 71.05017:137 71.06921:56 72.04395:358 72.07991:793 74.07045:56 76.04376:16 77.03828:3146 78.03926:196 79.05299:452 80.04798:68 81.06827:114 82.06176:84 83.04585:55 84.04099:169 84.08112:1301 85.0615…	0.07982378	0.04477527	0.07418432	0.03322218	0.05994838	0.07778335	0.03335594	0.03772623	0.05654008	0.0370838	0.07053311	0.0906031	0.03569032	0.08036535	0.06722313	0.0817456	0.05798953	0.05114911
231	5.485	181.04753	Unknown	[M+H]+	TRUE	null	null	null	null	FALSE	FALSE	11.93	3	181.04662:534 182.04997:0 183.05333:0	53.04044:19 55.01665:93 55.05122:37 58.06488:19 61.03081:19 65.03499:37 67.01772:37 69.03256:75 72.93575:56 75.03948:19 77.03548:56 79.05265:37 81.03487:37 84.03804:37 84.0471:93 85.02606:205 91.04985:37 94.07397:37 96.04276:56 97.02367:112 97.67294:19 98.97234:56 105.0634:37 109.09629:37 114.05713:37 115.038:56 120.07959:37 121.0378:37 123.05648:19 125.02079:93 126.05079:56 128.05634:19 133.0091…	0.04763754	0.06010107	0.05487801	0.007666173	0.009645939	0.012857	0.01831817	0.03195148	0.02813818	0.01445099	0.007340788	0.000734079	0.01628026	0.05045286	0.07150052	0.02808444	0.02448663	0.009359262
232	9.492	181.08578	Unknown	[M+H]+	TRUE	null	null	null	null	FALSE	FALSE	38.3	2	181.08714:2647 182.09049:1212 183.09385:266	54.98033:37 55.0526:56 55.93518:37 57.06881:224 57.9351:37 61.01241:19 65.0456:37 69.07049:37 70.95506:37 72.93855:56 76.02906:19 79.05306:75 80.05689:19 83.04977:19 85.06294:93 91.05567:19 93.03364:37 95.0838:56 97.02829:93 98.96015:56 98.97701:186 100.95646:37 105.0711:56 111.98442:37 114.94461:75 118.94389:37 119.08562:37 121.02743:93 126.96776:56 127.05529:37 128.96613:37 131.08517:37 132.957…	0.2197808	0.2413101	0.2863737	0.369161	0.3009598	0.157019	0.07662403	0.06927767	0.1672336	0.1857815	0.08221683	0.09045277	0.2321166	0.3342215	0.1995267	0.341774	0.1738789	0.2158573
233	8.071	181.12251	Unknown	[M+H]+	TRUE	null	null	null	null	FALSE	FALSE	19.4	1	181.12135:1188 182.1247:631 183.12806:85	55.05331:93 56.96185:37 57.06848:56 59.937:19 66.03988:19 67.05245:56 69.06782:37 70.95831:56 72.93582:205 77.03928:75 79.05024:56 81.07057:56 83.04818:37 89.06002:19 91.05269:112 93.07014:56 95.04773:37 98.95848:56 98.97815:186 105.0723:75 107.0472:37 107.08227:37 111.04175:93 111.9812:37 114.9459:56 115.05341:56 116.94541:37 119.04689:75 121.02877:56 125.06059:93 126.96757:37 128.05827:37 128.9…	0.150567	0.06506914	0.1914944	0.1720282	0.09865312	0.1412574	0.04213257	0.06359325	0.05815533	0.07151116	0.08905651	0.08552505	0.07549389	0.1108056	0.0771371	0.1234755	0.09596695	0.06868658
234	1.081	182.08171	L-Tyrosine; CE10; OUYCCCASQSFEME-QMMMGPOBSA-N	[M+H]+	TRUE	C9H11NO3	Tyrosine and derivatives	OUYCCCASQSFEME-QMMMGPOBSA-N	c1cc(ccc1C[C@@H](C(=O)O)N)O	TRUE	TRUE	190.47	6	182.0811:14166 183.08445:6580 184.08781:1583	51.02314:172 53.03884:278 55.01605:102 55.05377:504 56.04941:282 57.04438:180 58.06316:53 60.0435:82 62.92664:6 65.03766:824 66.04024:71 67.05395:529 68.05324:98 69.06697:191 71.06928:70 72.04161:156 72.07877:719 73.04709:9 73.0821:35 75.47715:6 77.03828:2148 78.0405:203 79.05422:420 81.0339:75 81.07204:136 82.0617:151 84.08104:1380 85.07973:100 86.09479:614 87.10006:82 88.0237:25 90.77137:38 91.…	2.293353	0.8714114	1.911627	0.7312514	1.542165	1.670945	0.7655858	0.6818531	1.100171	0.6925351	0.8842793	0.665425	1.083182	0.9654057	1.159879	1.818387	0.8507795	0.6491391
235	1.024	183.05038	Unknown	[M+H]+	TRUE	null	null	null	null	FALSE	FALSE	15.08	4	183.04854:524 184.05189:672 185.05525:126	51.02265:18 53.03527:52 55.01766:105 55.05433:180 57.03216:62 58.06483:52 60.04302:45 60.05615:483 60.08133:27 61.02634:40 63.05954:8 67.04192:41 67.05348:622 68.04929:156 69.03248:72 70.03573:24 70.06527:3860 71.04859:56 71.07002:274 72.07952:21 76.02855:5 78.0513:19 80.04752:128 81.03475:352 82.03826:19 82.99647:1788 83.04794:86 84.00037:216 84.04308:133 84.08192:996 85.02722:103 85.08192:11 88…	0.08899947	0.09074128	0.08602655	0.05255999	0.09158803	0.07678811	0.06371536	0.06527083	0.06473497	0.05228484	0.1387365	0.07887682	0.06605799	0.1176325	0.1240526	0.1618357	0.08002599	0.09744032
236	0.911	184.04655	Unknown	[M+H]+	TRUE	null	null	null	null	FALSE	FALSE	35.75	1	184.04642:1787 185.04977:2027 186.05313:1583	51.95499:4 53.04363:85 54.98535:372 56.38154:7 56.96197:273 58.99843:30 60.05524:2003 62.02674:16 63.92841:53 65.01008:72 65.9207:30 66.01819:20 67.0514:1152 69.85174:103 70.06434:16183 71.94916:195 78.95494:17 80.03015:50 80.94738:44 82.01428:122 82.74742:28 82.98909:937 82.99681:8286 83.99683:1220 84.08097:4462 84.99372:1317 85.96769:38 85.99912:27 86.9933:7 94.06052:206 96.99749:114 97.98885:2…	0.2265477	0.2453325	0.5595165	0.06097836	0.2089362	0.1859325	0.04715568	0.07750428	0.07691192	0.02091394	0.04778985	0.07770753	0.1324482	0.05836937	0.2012057	0.2271734	0.1259963	0.03208147
237	1.067	184.07358	Unknown	[M+H]+	TRUE	null	null	null	null	FALSE	FALSE	13.03	1	184.07358:887 185.07693:0 186.08029:769	51.01984:172 51.02287:213 53.03653:216 55.01687:140 55.05353:197 56.04919:228 57.04416:224 58.06296:64 60.04441:98 64.03132:8 65.03867:1100 66.04241:65 67.05268:522 68.04964:95 69.06805:106 70.95854:1 71.05017:137 71.06921:56 72.04395:358 72.07991:793 74.07045:56 76.04376:16 77.03828:3146 78.03926:196 79.05299:452 80.04798:68 81.06827:114 82.06176:84 83.04585:55 84.04099:169 84.08112:1301 85.0615…	0.1124696	0.07027649	0.09181909	0.04874257	0.09299137	0.07559382	0.0391676	0.06064458	0.05342827	0.03552119	0.08382565	0.06729251	0.05232276	0.04095305	0.1116601	0.1142185	0.0601857	0.04626149
238	1.109	184.08417	Unknown	[M+H]+	TRUE	null	null	null	null	FALSE	FALSE	11.04	3	184.08417:589 185.08752:264 186.09088:527	51.02362:190 53.03626:187 55.05326:235 56.0489:211 57.04388:185 57.06841:8 58.06267:48 60.04411:122 63.02366:31 65.03834:1148 66.03749:57 66.04208:85 67.05118:378 69.07005:91 70.06057:331 71.07124:2 72.04479:98 72.07835:636 74.07129:26 76.80506:30 77.03789:2900 78.04262:274 79.05259:390 80.04379:39 81.031:63 81.06914:147 82.06518:162 84.04316:166 84.07941:1118 85.06507:44 86.09578:561 87.09842:13…	0.08155908	0.03019582	0.06055482	0.02136249	0.04907654	0.05020421	0.01372088	0.01814369	0.03377505	0.01838876	0.04136337	0.01232763	0.009854541	0.01661616	0.06683137	0.04608904	0.008403738	0.01378634
239	5.741	184.11369	Unknown	[M+H]+	TRUE	null	null	null	null	FALSE	FALSE	13.44	5	184.11118:600 185.11453:0 186.11789:0	55.05284:56 56.96561:56 57.93855:56 61.01042:186 63.92658:19 65.0367:56 67.93233:37 70.94335:37 70.95643:93 72.93752:205 75.02658:56 79.0507:37 79.06074:56 81.06975:112 83.08337:37 85.94053:37 91.05038:56 93.06778:37 95.0825:37 97.02836:56 98.97426:186 100.94374:37 105.06969:37 107.08692:37 109.06286:37 110.94826:37 114.94762:56 116.97003:37 120.08779:37 121.0973:37 123.11333:37 125.0765:56 126.9…	0.005752637	0.0319278	0.0340866	0.05662187	0.07744979	0.03152323	0.004155693	0.0630061	0.001700949	0.005500378	0.1145778	0.06664941	0.0240682	0.004068916	0.04035946	0.06502424	0.03202384	0.03775645
240	0.967	185.03258	w/o MS2:Glutamine (L)	[M+H]+	TRUE	C5H10N2O3	L-alpha-amino acids	ZDXPYRJPNDTMRX-VKHMYHEASA-N	O=C(O)C(N)CCC(=N)O	TRUE	FALSE	21.71	3	185.03258:2016 186.03593:505 187.03929:1052	52.00287:5 53.03749:180 55.0168:299 55.05347:253 56.05018:452 57.03236:130 58.06612:79 60.05419:1929 60.07936:403 61.05636:60 62.98019:68 65.03745:125 66.04462:11 67.0526:1302 68.0484:264 68.05422:262 69.06797:51 69.85296:77 70.06438:16425 71.012:232 71.04889:380 71.06794:728 72.04386:59 72.08102:565 73.02765:190 74.02297:85 74.07157:79 77.03199:179 77.03571:242 78.03792:22 79.05415:360 80.05168:…	0.219559	0.08101594	0.2074062	0.05850864	0.1085088	0.1458576	0.03114009	0.04606897	0.05521493	0.03450237	0.07055948	0.05458904	0.09124255	0.0764837	0.1925949	0.1746388	0.07639558	0.06926597
241	4.946	185.11581	Unknown	[M+H]+	TRUE	null	null	null	null	FALSE	FALSE	19.85	11	185.11581:1014 186.11916:168 187.12252:336	55.01734:182 55.05401:2849 56.0581:120 56.96783:40 59.04992:73 61.19367:4 67.05057:169 69.07056:183 73.93929:14 79.04285:28 79.0529:316 81.0694:251 83.08426:711 84.0822:16 85.94663:22 91.05387:135 93.06855:100 95.08187:24 97.10282:927 98.97215:305 101.9528:22 105.07464:40 107.08311:327 109.0988:40 111.07524:19 114.94807:12 118.96889:11 119.08597:20 121.0324:29 123.08232:2 125.09575:678 126.09749:…	0.02992005	0.03914631	0.03908837	0.05500464	0.0551738	0.04780827	0.03853675	0.03682292	0.03159942	0.02658308	0.1426926	0.06330023	0.04586382	0.05147434	0.06787873	0.06545526	0.04331847	0.04904699
242	1.195	185.11685	Unknown	[M+H]+	TRUE	null	null	null	null	FALSE	FALSE	10.37	8	185.11685:528 186.1202:385 187.12356:110	51.02125:23 53.94263:8 55.01721:48 55.05387:252 55.93328:60 56.04845:12 56.96238:106 57.93528:86 65.03771:169 67.05283:36 69.03179:46 69.06699:130 70.95744:274 71.04906:88 72.08118:142 72.93731:629 73.93685:17 77.03702:185 78.04172:18 79.05293:153 80.05802:20 81.06818:61 82.99554:183 83.04958:94 84.07968:53 85.02626:29 85.06533:31 86.09602:179 89.03603:175 90.04085:59 91.05266:1788 92.05521:170 9…	0.06838189	0.03245765	0.05604809	0.05503598	0.05712558	0.04485204	0.03795322	0.05446333	0.06334388	0.03536493	0.06697261	0.0538457	0.05456213	0.04530287	0.03780102	0.04573639	0.03582607	0.04118818
243	1.195	185.16115	Unknown	[M+H]+	TRUE	null	null	null	null	FALSE	FALSE	12.1	3	185.16115:605 186.1645:0 187.16786:292	50.01382:18 53.00018:50 53.0372:243 55.0165:187 55.05422:41 56.04671:170 56.96384:166 60.04623:103 63.29632:9 65.03716:974 66.04203:65 67.0523:387 68.04694:111 69.0665:142 70.06291:492 70.97958:34 71.04741:145 72.08073:579 74.06034:26 76.0286:18 77.03666:2053 78.04387:217 79.05009:408 80.0577:48 81.07043:91 83.04675:258 84.08203:744 85.0638:80 86.09451:688 87.09979:136 88.04596:18 89.03589:398 90…	0.08386488	0.01584996	0.06221351	0.0267846	0.02286475	0.05166389	0.01659911	0.02702197	0.01677215	0.008075555	0.02837852	0.02464692	0.02905196	0.03208315	0.03630593	0.03891855	0.02144634	0.01482626
244	0.911	186.0424	Unknown	[M+H]+	TRUE	null	null	null	null	FALSE	FALSE	13.4	2	186.04279:516 187.04614:360 188.0495:128	54.98452:74 56.96326:63 57.06989:13 58.9542:35 60.05548:892 62.50277:7 65.00919:386 65.03993:93 66.01155:87 66.49546:25 67.00887:89 67.04124:47 69.06935:70 70.06342:7453 71.95062:33 72.08124:315 75.50303:18 80.03548:54 81.03916:144 82.01457:122 82.99709:7508 83.99841:1262 84.99531:1353 85.9706:32 85.99679:44 88.07432:41 93.03374:114 96.02948:17 97.00059:659 97.99057:54 98.00594:70 98.97573:947 98…	0.04901627	0.0470599	0.08495291	0.021538	0.0496411	0.0525854	0.006537133	0.01113656	0.02452532	0.008931864	0.009986989	0.01419014	0.03066669	0.01304096	0.03525856	0.05117304	0.03158312	0.007710249
245	4.803	186.07434	Unknown	[M+H]+	TRUE	null	null	null	null	FALSE	FALSE	13.6	3	186.07434:857 187.07769:0 188.08105:0	55.01661:37 56.96287:37 61.03076:19 65.03608:75 69.03251:37 70.95701:205 72.93569:168 77.03418:37 79.05762:56 81.06786:37 84.04445:75 85.02339:56 90.9474:37 91.05382:75 93.06718:75 96.04269:37 97.02777:93 98.97086:112 105.06911:56 111.97787:37 114.94554:112 117.03974:19 119.08811:37 121.02839:56 122.03404:19 125.0207:37 127.03717:37 131.95094:56 132.95857:75 134.09264:56 135.04602:37 140.95291:37…	0.03331141	0.02012295	0.08819313	0.008211519	0.05867409	0.04115861	0.01520337	0.01362067	0.006434599	0.01051947	0.02132785	0.00064346	0.00064346	0.02705233	0.02810291	0.08700593	0.03842562	0.02015955
246	5.468	186.07629	Unknown	[M+H]+	TRUE	null	null	null	null	FALSE	FALSE	20.02	1	186.07463:821 187.07798:0 188.08134:0	53.04254:19 56.04796:56 57.03119:37 59.01463:19 61.02645:37 68.04709:56 69.03145:130 70.95712:37 72.04251:37 72.93581:93 79.05146:37 83.01082:37 84.04199:130 85.02743:75 91.05531:56 94.04118:19 95.08068:37 97.02514:130 98.97664:56 101.02278:19 111.03564:19 115.03658:56 121.03013:37 125.02405:75 126.05882:56 127.03737:56 127.9542:37 132.95064:37 141.06715:37 147.1149:19 149.01878:56 152.05597:56 1…	0.1040387	0.02481185	0.1197146	0.0719981	0.1272361	0.137962	0.06348668	0.0485789	0.09104694	0.03082087	0.05875268	0.03430189	0.1509413	0.08798393	0.07337938	0.1092227	0.1067984	0.07042474
247	5.585	186.07776	Unknown	[M+H]+	TRUE	null	null	null	null	FALSE	FALSE	16.66	6	186.07353:788 187.07688:0 188.08024:0	51.02212:19 55.01603:56 56.04622:37 57.06782:37 65.03877:37 67.05159:37 69.03407:56 72.93364:37 72.93846:75 77.03946:56 83.01097:37 83.05344:37 84.04602:56 85.02756:93 91.05538:93 96.04148:37 97.02098:56 98.97804:56 101.95169:37 105.0692:37 114.05404:37 114.9516:37 119.08808:37 121.02988:37 126.04425:37 126.97021:56 131.04559:37 137.06187:37 139.03459:19 142.95815:37 147.9359:19 149.01648:37 152.…	0.08645595	0.02813908	0.1191681	0.07192914	0.1946367	0.09295519	0.07376946	0.0485789	0.1022943	0.03944021	0.08335092	0.03741721	0.1551409	0.1124825	0.1144744	0.1074399	0.1067984	0.08118788
248	2.401	186.14998	Unknown	[M+H]+	TRUE	null	null	null	null	FALSE	FALSE	31.08	1	186.1485:2506 187.15185:1011 188.15521:42	51.94383:7 54.98539:6 55.05242:1256 56.04807:16 56.96307:6 57.93277:17 67.0503:44 67.05492:38 70.06204:61 70.95729:122 71.95042:10 72.93599:56 74.93945:8 83.04836:1103 84.04998:87 87.04081:11 89.03621:37 95.0837:0 97.09637:6 100.94219:2 103.05288:10 105.03629:17 107.08683:45 108.95663:3 109.10408:17 111.98287:11 116.98377:12 121.02585:11 122.07206:4 123.11807:3 126.02593:0 127.05687:111 127.07279…	0.3177341	0.1609608	0.3475972	0.3241857	0.2976047	0.3387347	0.08253032	0.06727102	0.1055973	0.08791229	0.1280374	0.09972355	0.1272186	0.136198	0.1761249	0.1996963	0.1601192	0.1155497
249	1.081	187.10703	w/o MS2:PYRIDOXINE	[M+H]+	TRUE	C8H11NO3	Pyridoxines	LXNHXLLTXMVWPM-UHFFFAOYSA-N	OC=1C(=NC=C(C1CO)CO)C	TRUE	FALSE	12.01	1	187.10703:611 188.11038:308 189.11374:615	51.01984:172 51.02287:213 53.03653:216 55.01687:140 55.05353:197 56.04919:228 57.04416:224 58.06296:64 60.04441:98 64.03132:8 65.03867:1100 66.04241:65 67.05268:522 68.04964:95 69.06805:106 70.06447:0 70.95854:1 71.05017:137 71.06921:56 72.04395:358 72.07991:793 74.07045:56 76.04376:16 77.03828:3146 78.03926:196 79.05299:452 80.04798:68 81.06827:114 82.06176:84 83.04585:55 84.04099:169 84.08112:1…	0.07745457	0.03111309	0.05040985	0.02650879	0.02055811	0.04300901	0.01139464	0.03385489	0.03131593	0.02560801	0.02713015	0.07151865	0.03368352	0.02782696	0.04133487	0.03297252	0.05887099	0.04230981
250	5.741	187.12791	Unknown	[M+H]+	TRUE	null	null	null	null	FALSE	FALSE	12.62	3	187.12791:631 188.13126:0 189.13462:0	55.05128:13 59.96438:9 61.00992:489 63.00361:21 73.05044:5 81.06928:69 91.05533:1 103.04687:8 115.05781:37 127.95902:11 128.06766:26 129.07001:0 131.08479:17 141.06886:20 143.08702:70 149.12053:9 175.10732:1 181.07149:1	0.03812905	0.03068009	0.06492012	0.03650051	0.01684007	0.03969155	0.001159178	0.01504662	0.01435258	0.001862628	0.000676935	0.001570186	0.01733017	0.002332391	0.000639611	0.004662781	0.04898819	6.40E-05
251	1.081	187.15474	Unknown	[M+H]+	TRUE	null	null	null	null	FALSE	FALSE	27.89	1	187.15565:1666 188.159:1229 189.16236:770	51.01984:172 51.02287:213 53.03653:216 55.01687:140 55.05353:197 56.04919:228 57.04416:224 58.06296:64 60.04441:98 64.03132:8 65.03867:1100 66.04241:65 67.05268:522 68.04964:95 69.06805:106 70.95854:1 71.05017:137 71.06921:56 72.04395:358 72.07991:793 74.07045:56 76.04376:16 77.03828:3146 78.03926:196 79.05299:452 80.04798:68 81.06827:114 82.06176:84 83.04585:55 84.04099:169 84.08112:1301 85.0615…	0.2112707	0.1471391	0.2828635	0.1198944	0.2587628	0.2065966	0.1319334	0.1651257	0.2118869	0.09467526	0.135176	0.1456766	0.1110978	0.1952739	0.1657472	0.1687417	0.1239869	0.0701499
252	2.9	187.18031	w/o MS2:Lupinine	[M+H]+	TRUE	C10H19NO	Lupinine-type alkaloids	HDVAWXXJVMJBAR-VHSXEESVSA-N	OCC1CCCN2CCCCC21	TRUE	FALSE	11.8	3	187.18031:700 188.18366:84 189.18702:43	55.05234:75 55.93387:75 56.96299:37 60.98458:37 65.92639:19 67.9342:37 70.95599:112 72.07614:75 72.08453:154 72.93829:452 73.08429:37 75.94509:19 77.03561:75 79.05029:37 79.0528:37 81.07189:37 84.07963:56 88.01832:37 89.03607:75 90.94361:56 91.05272:93 93.06472:37 97.06004:56 98.97395:75 99.07513:37 101.94188:37 102.99538:19 105.06362:56 107.08666:37 111.98119:37 114.94589:149 115.04734:37 117.02…	0.06545011	0.06766712	0.07205632	0.0751448	0.06635212	0.07439954	0.06134181	0.06544504	0.08601661	0.06442943	0.08921476	0.09259924	0.0867173	0.1069495	0.1030334	0.1199001	0.06769304	0.07560204
253	1.195	188.06827	Unknown	[M+Na]+	TRUE	null	null	null	null	FALSE	FALSE	588.59	1	188.07027:49127 189.07362:32813 190.07698:3634	53.03662:5 55.05152:233 57.06878:16 60.05434:42 63.01844:33 66.03444:32 69.03408:38 69.07046:54 70.06334:0 70.95503:188 71.94814:3 78.04554:18 81.0683:43 82.99441:137 83.04973:118 83.997:52 85.06421:43 86.09622:262 87.04089:12 89.03628:257 90.0438:162 92.05145:51 95.08239:22 98.97136:0 101.00467:160 101.03589:22 103.05292:54 105.03199:135 105.06817:87 106.03731:33 107.07079:20 110.96756:4 111.038…	6.228259	3.12517	5.233424	2.192131	3.696435	5.479026	0.9923747	1.618492	2.750521	1.514267	3.104257	2.784266	4.054256	3.443095	4.521267	6.431983	3.065459	3.025329
254	2.101	188.06834	Unknown	[M+H]+	TRUE	null	null	null	null	FALSE	FALSE	165.28	1	188.07031:14172 189.07366:7163 190.07702:585	55.935:66 57.03449:1 59.93059:5 61.64035:4 65.03517:91 65.03745:112 69.03159:16 74.94186:9 77.03694:73 80.04914:8 83.04703:1 89.94187:21 91.05282:1868 92.05946:134 98.97265:22 101.0145:6 104.04864:36 114.94449:42 115.05503:1780 116.04626:206 117.05854:1005 117.69958:54 118.06294:6246 119.06701:645 120.07224:39 127.052:356 127.07588:0 128.05037:160 128.07434:34 129.05585:49 130.06044:57 131.95148:…	1.796756	1.037534	1.742795	0.9120176	1.119534	1.611983	0.3040358	0.4734716	0.823754	0.4235166	0.8011569	0.659044	0.8877592	0.7394276	1.149461	1.522614	0.8867027	0.6569459
255	4.093	188.07169	Unknown	[M+H]+	TRUE	null	null	null	null	FALSE	FALSE	10.09	3	188.07169:505 189.07504:198 190.0784:75	51.02566:19 53.03834:19 55.05328:93 56.96394:37 59.9293:37 65.03837:75 69.06891:56 70.95346:56 72.93572:242 77.03545:56 79.05012:37 79.05263:37 81.06918:56 83.04677:37 84.07816:37 89.03721:93 91.04984:56 93.0291:37 93.06861:75 95.08335:56 97.06401:37 98.97234:93 103.0525:37 105.06485:56 105.07064:37 107.05136:37 110.94927:37 111.98245:56 114.94716:130 115.05013:149 116.05807:56 116.94514:75 116.9…	0.05074364	0.06155958	0.05191424	0.07517614	0.07121542	0.09005057	0.04514486	0.0461593	0.05197785	0.04702198	0.06410662	0.0554493	0.06199789	0.08558344	0.08769868	0.08962139	0.07527509	0.04251779
256	4.983	189.11121	Unknown	[M+H]+	TRUE	null	null	null	null	FALSE	FALSE	12.99	6	189.10942:665 190.11277:177 191.11613:0	53.03825:10 55.01755:123 55.05212:1590 56.05832:80 57.93458:54 67.05445:123 69.06983:195 70.95557:121 72.93423:167 79.05228:210 81.0688:272 83.08626:544 93.06674:62 95.08695:40 97.09963:602 98.95772:70 98.97317:193 105.0671:87 107.0843:141 109.09856:36 114.94337:61 117.06809:55 119.05197:3 120.08188:11 121.10225:10 125.09574:486 126.09432:44 127.9564:20 128.05705:13 131.07887:17 132.9561:125 134.…	0.1014239	0.07249845	0.06805105	0.05624577	0.07970804	0.0784837	0.07012632	0.07728489	0.06393065	0.05927908	0.09119281	0.09892175	0.05422323	0.07602404	0.08282164	0.07970808	0.06474987	0.07698365
257	1.092	189.12483	Unknown	[M+H]+	TRUE	null	null	null	null	FALSE	FALSE	10.69	2	189.12167:518 190.12502:0 191.12838:0	51.02099:132 53.03873:168 55.01701:140 55.05263:177 56.04722:131 57.04431:135 58.06203:24 60.04456:103 63.02077:24 65.03769:679 67.05399:156 69.03183:132 69.06821:141 71.07056:48 72.04411:278 72.07887:656 73.08463:26 76.80561:30 77.03721:1945 78.04193:164 79.05316:248 81.06844:112 82.06449:105 83.04731:72 84.04634:88 84.08:1118 85.0266:142 85.06306:41 86.09507:370 87.09903:29 90.77709:52 91.05312…	0.1765172	0.0472593	0.1076152	0.0642567	0.1064441	0.1474868	0.04784172	0.05259864	0.06379219	0.03639625	0.1425256	0.07379877	0.0803979	0.07464503	0.1360373	0.1512857	0.0648395	0.04469419
258	0.976	189.16016	Unknown	[M+H]+	TRUE	null	null	null	null	FALSE	FALSE	30.72	1	189.16016:3175 190.16351:1610 191.16687:56	50.01608:20 53.03746:169 55.01677:278 55.05343:234 56.04908:370 56.96516:264 57.03126:191 57.06966:28 58.06285:101 60.05415:1946 60.07932:501 61.05963:53 62.97903:57 65.03513:117 67.05371:1263 68.04836:273 69.03155:264 69.05619:44 69.8541:119 70.06434:16204 71.01076:249 71.04766:358 71.06789:803 72.04262:28 72.07858:509 73.06622:59 74.02292:120 74.07274:102 77.03814:404 78.03413:24 79.05159:209 8…	0.4025736	0.050672	0.3016555	0.04468696	0.1258892	0.2471286	0.03218887	0.03606156	0.06817643	0.02967079	0.0371523	0.02347763	0.08478361	0.03662024	0.1061195	0.0875251	0.06094764	0.02350215
259	0.967	191.04015	Unknown	[M+Na]+	TRUE	null	null	null	null	FALSE	FALSE	46.94	1	191.03902:3055 192.04237:1069 193.04573:280	50.01608:20 53.03746:169 55.01677:278 55.05343:234 56.04908:370 56.96516:264 57.03126:191 57.06966:28 58.06285:101 60.05415:1946 60.07932:501 61.05963:53 62.97903:57 65.03513:117 67.05371:1263 68.04836:273 69.03155:264 69.05619:44 69.8541:119 70.06434:16204 71.01076:249 71.04766:358 71.06789:803 72.04262:28 72.07858:509 73.06622:59 74.02292:120 74.07274:102 77.03814:404 78.03413:24 79.05159:209 8…	0.3873521	0.2053202	0.3212961	0.1822268	0.3380676	0.3696902	0.2447522	0.2174985	0.3482265	0.182	0.2726641	0.2775221	0.2422503	0.2644711	0.3317103	0.3867659	0.2561758	0.1953189
260	5.684	191.10551	Unknown	[M+H]+	TRUE	null	null	null	null	FALSE	FALSE	14.38	2	191.10551:734 192.10886:0 193.11222:0	53.03758:1 55.01688:26 55.0525:14 61.00789:520 62.00572:12 67.05152:42 69.03284:93 70.06446:7 70.95615:18 75.02143:44 77.03826:42 81.03011:14 81.06952:167 83.08315:2 85.02249:55 91.05424:39 96.04451:17 97.04352:55 98.97273:190 101.0387:28 105.0667:3 109.09818:6 114.94758:1 115.05055:14 123.04284:6 125.07653:54 127.04251:15 131.05119:10 131.94667:1 132.95265:2 143.08571:41 149.0192:24 155.98019:22…	0.006529163	0.06686949	0.00162011	3.93E-05	0.03442213	3.93E-05	3.93E-05	3.93E-05	0.001160338	3.93E-05	0.001169251	0.000392547	3.93E-05	3.93E-05	0.000583645	0.001165695	0.000694709	0.000720515
261	0.229	191.96494	Unknown	[M+H]+	TRUE	null	null	null	null	FALSE	FALSE	12.85	3	191.96494:688 192.96829:148 193.97165:63	53.03431:19 55.93067:75 55.93384:112 56.96509:75 57.93265:75 65.03619:37 67.05247:37 69.93193:19 70.95238:94 70.95714:405 72.93101:264 72.93462:952 73.93538:37 74.9344:19 77.03557:37 79.05275:37 80.94728:37 81.0693:56 85.94402:37 89.93635:56 90.94759:112 92.89853:37 94.0741:37 97.05719:19 98.97248:226 101.00581:75 101.94751:37 102.97095:37 105.08237:19 111.9841:149 112.95153:37 114.9352:76 114.94…	0.1620167	0.07499388	0.07078981	0.07024296	0.09449956	0.08373266	0.06299777	0.0578185	0.07519779	0.06879848	0.06495059	0.1046513	0.07253022	0.08775409	0.09505421	0.06562179	0.07563365	0.07460669
262	1.024	192.05566	Unknown	[M+H]+	TRUE	null	null	null	null	FALSE	FALSE	25.49	1	192.05334:1299 193.05669:1640 194.06005:75	50.01712:13 51.02484:48 53.0375:184 55.0011:18 55.05347:247 56.04913:385 57.0313:196 58.06289:105 60.05419:1946 61.02767:100 62.05681:6 65.03859:199 67.00172:83 67.05144:1179 68.04956:293 68.96825:20 69.03276:263 69.07031:72 70.0632:15794 71.01199:260 71.04888:386 71.06555:716 72.07982:600 73.02764:229 74.02296:120 74.60728:11 77.01959:23 77.03818:578 78.04165:51 79.05288:275 80.04787:134 81.0312…	0.1646871	0.1925638	0.07334212	0.087694	0.1763771	0.1569969	0.1089785	0.1224699	0.1065994	0.06175425	0.147352	0.1613033	0.1526756	0.1891195	0.2268381	0.2613312	0.1582965	0.2045222
263	0.967	192.99828	Unknown	[M+H]+	TRUE	null	null	null	null	FALSE	FALSE	13.92	1	192.99976:848 194.00311:0 195.00647:728	50.01608:20 53.03746:171 55.01677:279 55.05343:250 56.04908:369 56.96516:264 57.03126:189 57.06966:28 58.06285:100 60.05415:1946 60.07932:501 61.05963:53 62.97903:57 65.03513:123 67.05371:1265 68.04836:271 69.03155:263 69.05619:44 69.8541:119 70.06434:16206 71.01076:248 71.04766:354 71.06789:803 72.04262:27 72.07858:508 73.06622:60 74.02292:119 74.07274:102 77.03814:407 78.03413:23 79.05159:209 8…	0.1074856	0.05312755	0.09712945	0.05538701	0.1007581	0.1134276	0.06170454	0.06219311	0.08891086	0.05694142	0.08482786	0.09005187	0.0706231	0.09005243	0.08724295	0.1027281	0.06181416	0.08096504
264	5.684	193.04488	w/o MS2:2-hydroxy-1,2,3-propanetricarboxylic acid	[M+H]+	TRUE	C6H8O7	Tricarboxylic acids and derivatives	KRKNYBCHXYNGOX-UHFFFAOYSA-N	O=C(O)CC(O)(C(=O)O)CC(=O)O	TRUE	FALSE	10.67	13	193.04488:534 194.04823:0 195.05159:0	55.01639:37 57.06604:37 61.00727:93 69.03086:56 69.06606:37 70.95768:37 72.93272:75 74.93733:19 77.03726:75 81.07096:75 84.03978:37 85.02519:93 91.04615:37 91.05154:93 95.08502:37 97.02671:56 98.97539:56 101.03851:19 105.06498:37 113.01291:19 114.95015:37 115.94851:37 116.98173:37 120.08412:37 121.06564:37 125.02534:56 127.04977:37 131.04716:37 133.06419:37 135.04248:37 141.07159:37 142.07973:37 …	3.93E-05	0.006466463	0.0137195	0.00549733	0.04367288	3.93E-05	0.0644566	0.03021583	0.03517273	0.02667683	0.01914759	0.000392547	0.05672175	3.93E-05	3.93E-05	3.93E-05	3.93E-05	0.0396283
265	5.457	193.04642	w/o MS2:2-hydroxy-1,2,3-propanetricarboxylic acid	[M+H]+	TRUE	C6H8O7	Tricarboxylic acids and derivatives	KRKNYBCHXYNGOX-UHFFFAOYSA-N	O=C(O)CC(O)(C(=O)O)CC(=O)O	TRUE	FALSE	11.51	1	193.04642:576 194.04977:0 195.05313:0	53.04254:19 56.04796:56 57.03119:37 59.01463:19 61.02645:37 68.04709:56 69.03145:130 70.95712:37 72.04251:37 72.93581:93 79.05146:37 83.01082:37 84.04199:130 85.02743:75 91.05531:56 94.04118:19 95.08068:37 97.02514:130 98.97664:56 101.02278:19 111.03564:19 115.03658:56 121.03013:37 125.02405:75 126.05882:56 127.03737:56 127.9542:37 132.95064:37 141.06715:37 147.1149:19 149.01878:56 152.05597:56 1…	0.07296181	0.03216709	0.04346009	0.04042449	0.05556093	0.008876045	0.0234911	0.01166565	0.08356408	0.01242585	0.02322678	0.02728617	0.02029384	0.02153631	0.03121302	0.04554048	0.04567898	0.03318081
266	5.571	193.05086	w/o MS2:Scopoletin	[M+H]+	TRUE	C10H8O4	7-hydroxycoumarins	RODXRVNMMDRFIK-UHFFFAOYSA-N	O=C1OC=2C=C(O)C(OC)=CC2C=C1	TRUE	FALSE	17.08	3	193.05086:867 194.05421:0 195.05757:0	55.01475:37 56.04705:37 58.0285:19 62.05351:19 67.05379:37 68.04843:56 69.03398:112 71.95403:37 75.93291:19 79.05418:37 81.03261:37 81.06821:19 82.99432:37 84.0448:112 85.03026:56 85.94552:37 90.03567:19 91.0569:56 96.04309:37 97.02818:93 98.97409:56 103.05572:19 105.06666:37 107.0488:37 114.95208:37 115.05051:37 119.08245:37 121.02579:37 125.0228:93 126.02586:37 127.03611:37 128.06477:56 134.096…	0.08454633	0.03996673	0.08917677	0.04091342	0.04825389	0.007866063	0.03718044	0.05497306	0.08968882	0.03328354	0.04868657	0.05272653	0.01732353	0.06406415	0.03170872	0.04448254	0.02119236	0.005155022
267	5.741	193.16019	Unknown	[M+H]+	TRUE	null	null	null	null	FALSE	FALSE	17.75	5	193.16019:945 194.16354:0 195.1669:0	55.05284:56 56.96561:56 57.93855:56 61.01042:186 63.92658:19 65.0367:56 67.93233:37 70.94335:37 70.95643:93 72.93752:205 75.02658:56 79.0507:37 79.06074:56 81.06975:112 83.08337:37 85.94053:37 91.05038:56 93.06778:37 95.0825:37 97.02836:56 98.97426:186 100.94374:37 105.06969:37 107.08692:37 109.06286:37 110.94826:37 114.94762:56 116.97003:37 120.08779:37 121.0973:37 123.11333:37 125.0765:56 126.9…	0.005847721	0.02866893	0.003966698	0.004463054	0.1218969	0.03340312	0.03565852	0.001613059	0.02169699	0.000737551	0.002013222	0.0664406	0.02005462	0.00275801	0.004549234	0.001449772	0.06376383	0.02850118
268	10.243	195.10088	Unknown	[M+H]+	TRUE	null	null	null	null	FALSE	FALSE	35.46	1	195.10239:1857 196.10574:985 197.1091:127	50.01599:23 52.02617:4 55.05648:66 65.0373:198 66.04103:3 69.06429:8 70.95354:13 74.93681:20 77.03802:928 78.04025:65 81.03367:90 85.94006:9 93.01695:8 93.02785:140 94.75877:31 95.04766:2082 96.05255:215 97.07107:16 109.1038:27 111.04015:57 111.98706:29 114.95032:44 116.9407:5 117.03387:9 119.04829:12 121.02708:962 122.03117:101 123.07857:126 124.02349:13 126.9706:67 131.0816:19 132.96049:59 134.…	0.2354064	0.127489	0.1583143	0.1448236	0.2254617	0.1831606	0.2731008	0.1379617	0.1547534	0.177731	0.343461	0.2659879	0.1630219	0.2835473	0.2538936	0.3873537	0.184942	0.2274226
269	9.435	195.13503	Unknown	[M+H]+	TRUE	null	null	null	null	FALSE	FALSE	15.42	7	195.13705:668 196.1404:585 197.14376:195	55.05213:75 57.0683:93 65.03813:75 67.05325:75 69.0686:93 70.95789:56 72.93415:56 72.93897:112 74.09161:37 74.10011:19 77.03626:37 79.05468:37 81.06741:56 83.08356:37 85.94464:37 91.05053:37 93.06928:130 95.05509:37 98.95891:37 98.97718:93 103.02297:19 107.08989:56 109.09977:75 111.99041:56 113.95207:37 114.94761:75 115.05664:37 119.08709:93 121.02733:93 121.10191:56 123.11796:37 125.09538:37 127…	0.09507698	0.1242301	0.05642097	0.1129867	0.1140737	0.08522183	0.08426514	0.06810982	0.06827532	0.05927908	0.1376815	0.1085099	0.06829735	0.1578535	0.1190876	0.128295	0.1331675	0.09316923
270	3.752	195.13773	Unknown	[M+H]+	TRUE	null	null	null	null	FALSE	FALSE	12.1	3	195.13773:626 196.14108:198 197.14444:0	55.05326:257 56.04679:42 57.06841:8 61.02524:2 65.03608:57 67.05236:277 68.04932:159 69.05364:32 72.08077:65 74.93428:2 77.03668:69 79.05513:74 81.0679:91 82.06394:143 83.04547:76 86.09582:12 91.05388:149 93.06997:264 94.07533:22 95.08335:56 105.06775:6 107.08351:51 109.06534:17 110.09417:1280 111.07872:46 111.10105:113 117.06889:23 119.05896:30 125.09505:25 127.11372:4 129.06671:16 130.07616:27 …	0.07342139	0.04419984	0.0644058	0.05114961	0.06781192	0.0959409	0.02603025	0.05543117	0.06913897	0.04677197	0.07374196	0.06221446	0.0687027	0.06010589	0.0685903	0.07618161	0.05235716	0.05594016
271	7.178	195.13818	Unknown	[M+H]+	TRUE	null	null	null	null	FALSE	FALSE	55.65	1	195.13596:2980 196.13931:1346 197.14267:238	53.03633:58 55.01771:46 55.05228:258 56.96292:39 60.92607:0 65.03616:45 66.04905:9 67.05243:435 69.06898:50 71.04872:32 74.95025:1 77.03553:142 79.05146:337 80.05655:15 81.03494:32 81.06926:602 82.07299:48 83.04814:67 83.08546:61 85.0613:16 88.03545:7 90.94621:5 91.05128:282 92.05655:60 93.06735:361 94.0727:23 95.08208:109 97.05994:59 103.05405:4 105.06786:94 106.06899:15 107.08217:94 108.08695:1…	0.3778278	0.4132725	0.1955961	0.282307	0.4896927	0.4863099	0.07252354	0.2072071	0.1327136	0.1142016	0.5013803	0.276712	0.2492142	0.5789182	0.4723928	0.4572856	0.4768841	0.4280451
272	10.913	196.15131	Unknown	[M+H]+	TRUE	null	null	null	null	FALSE	FALSE	16.63	1	196.15111:962 197.15446:918 198.15782:470	53.93689:3 57.06635:13 57.93262:61 59.02978:33 59.92716:14 61.01097:35 67.05243:66 69.0678:48 70.95947:29 71.93825:22 72.93338:101 73.04557:676 74.0483:52 77.03552:38 79.05396:15 81.06798:174 82.99666:26 85.94005:12 86.94442:5 89.06661:5 91.058:38 93.03191:32 93.07278:31 95.08481:51 98.95979:66 99.05955:35 100.95751:28 105.06929:47 107.09383:12 110.10167:23 111.97956:17 113.94568:25 113.98186:9 1…	0.1220256	0.1000963	0.1036227	0.08806384	0.08420841	0.09806408	0.1284637	0.07054231	0.1099156	0.09750045	0.1436421	0.09539718	0.07637103	0.1098948	0.07136461	0.09834941	0.07593991	0.09033173
273	0.967	198.07253	Unknown	[M+H]+	TRUE	null	null	null	null	FALSE	FALSE	13.75	3	198.07269:536 199.07604:277 200.0794:110	57.0313:27 66.01823:10 69.02807:16 73.02282:12 81.03131:9 82.99557:2534 83.99688:367 85.02502:9 93.87304:3 97.02676:20 98.97266:860 101.00458:2190 102.02471:7 111.00467:567 113.00577:56 113.96705:1 114.02886:6 119.01927:456 123.10703:5 124.01745:561 124.02532:1244 125.00859:12 126.02427:257 127.02815:49 130.04758:4 131.02205:17 132.95587:0 140.01956:18 141.02728:3 142.03191:197 142.08913:13 143.0…	0.09556825	0.05255781	0.05509017	0.05042249	0.08945883	0.08093862	0.07848503	0.05348905	0.08239716	0.06312934	0.09819074	0.06697514	0.07385922	0.09700705	0.07756884	0.1561542	0.06558651	0.07951659
274	5.4	199.05894	Unknown	[M+H]+	TRUE	null	null	null	null	FALSE	FALSE	10.28	3	199.05894:514 200.06229:0 201.06565:0	55.0177:63 56.05002:58 60.03979:40 61.02419:98 61.03191:93 69.03139:247 71.01179:59 73.02743:48 76.02127:2 77.03424:48 79.05265:12 81.03233:174 82.0435:8 84.04581:615 85.02606:248 97.02645:363 98.03054:25 99.03838:17 103.03386:40 109.02551:45 121.02382:7 123.04081:11 126.05396:127 127.03885:55 131.08302:16 139.03827:48 145.04451:35 147.04797:11 152.05759:15 156.06429:31 162.07314:10 167.08566:9 1…	0.03381853	0.03312994	0.05286573	0.01083168	0.02766352	0.05220943	0.006600217	0.007897538	0.01234177	0.0196576	0.01272989	0.008627674	0.02257308	0.0248306	0.02133103	0.01776951	0.0254876	0.01007978
275	4.889	199.16797	w/o MS2:Rhodinyl Acetate	[M+H]+	TRUE	C12H22O2	Fatty alcohol esters	JOZKFWLRHCDGJA-UHFFFAOYSA-N	O=C(OCCC(C)CCC=C(C)C)C	TRUE	FALSE	11.86	14	199.16797:780 200.17132:0 201.17468:0	55.05221:75 56.96495:37 65.92492:19 69.06985:112 70.95676:56 72.93542:93 73.03193:19 74.09775:37 78.04102:19 81.06747:56 82.97939:37 84.08155:37 89.06595:19 93.0666:37 95.08817:56 98.97159:56 101.94799:37 105.06977:37 107.08261:56 111.11346:37 114.95065:93 115.05968:37 117.06778:37 119.08247:56 121.02578:112 127.05352:37 128.06306:75 130.06998:37 131.94971:37 132.95894:75 133.10226:37 135.12022:3…	0.04693232	0.03459985	0.0479604	0.02276659	0.02096943	0.07529894	0.06525305	0.04040391	0.01451081	0.04050903	0.08348279	0.05417144	0.04197649	0.106277	0.02147494	0.01290101	0.03808948	0.03593659
276	1.024	200.04298	Unknown	[M+H]+	TRUE	null	null	null	null	FALSE	FALSE	12.41	1	200.04298:732 201.04633:224 202.04969:0	53.03853:63 55.0189:97 55.05452:184 55.93395:12 56.04913:199 56.94282:64 57.0313:93 60.04544:181 67.05144:94 69.03511:161 69.07266:56 70.06438:733 71.05007:64 71.06198:95 72.08102:627 73.03126:86 74.02417:186 77.04065:82 79.05539:64 81.02875:37 82.0642:181 82.99813:129 84.04605:273 85.03151:122 86.95514:17 94.9969:86 96.04165:81 97.02673:73 97.08377:8 99.03867:15 100.07427:29 101.00738:0 102.0546…	0.09283456	0.04635913	0.07764313	0.04829125	0.05352044	0.05776064	0.06168877	0.03367423	0.08172468	0.0611667	0.08101241	0.1038077	0.07103509	0.08217849	0.08538009	0.1101337	0.06039486	0.07321022
277	11.936	200.20152	Unknown	[M+H]+	TRUE	null	null	null	null	FALSE	FALSE	12.08	3	200.20033:579 201.20368:405 202.20704:0	55.05205:93 57.06932:130 59.03172:112 67.05104:37 67.92574:19 69.06756:112 70.95686:37 72.93314:37 74.059:56 75.94722:37 77.03528:56 80.02092:19 85.94242:37 88.07362:56 89.07703:19 91.04968:37 93.07117:37 95.08319:75 98.95533:37 99.05931:56 102.08985:37 111.11727:37 114.94399:56 116.94501:37 117.9336:19 118.9479:37 121.02526:56 126.96874:75 127.9572:56 132.95695:37 136.95799:37 137.12993:37 141.0…	0.1215581	0.08408681	0.05955833	0.07958905	0.07400597	0.1071539	0.06727175	0.05618608	0.06899393	0.07618649	0.1610578	0.09665834	0.06268897	0.1287582	0.09838019	0.1385512	0.08320074	0.1064282
278	10.174	200.23859	Unknown	[M+H]+	TRUE	null	null	null	null	FALSE	FALSE	10.6	8	200.23859:530 201.24194:277 202.2453:21	51.94015:5 55.05278:72 65.03996:210 70.96217:24 71.08356:13 72.93608:1 77.03328:470 77.03948:808 79.05417:11 81.06817:3 85.06662:12 86.09864:14 91.05805:10 93.06734:18 95.04487:1058 97.10301:3 98.95972:24 98.97095:11 103.9561:9 105.06912:12 107.09218:16 113.98306:12 116.94795:18 119.08794:40 121.02819:940 126.96209:7 130.07568:3 132.95821:28 132.96634:24 142.94608:68 145.10509:10 147.11752:22 154…	0.02644945	0.03037243	0.0467196	0.04783366	0.0512622	0.03905755	0.07380889	0.05472788	0.08856145	0.06882348	0.112169	0.08575891	0.03832838	0.04423031	0.05288785	0.05212323	0.0433857	0.04620207
279	0.999	203.05214	w/o MS2:THEOBROMINE	[M+H]+	TRUE	C7H8N4O2	Xanthines	YAPQBXQYLJRXSA-UHFFFAOYSA-N	O=C1N=C(O)C2=C(N=CN2C)N1C	TRUE	FALSE	221.04	1	203.05214:15096 204.05549:8737 205.05885:2387	53.03853:63 55.0189:97 55.05452:184 55.93395:12 56.04913:199 56.94282:64 57.0313:93 60.04544:181 67.05144:94 69.03511:161 69.07266:56 70.06438:733 71.05007:64 71.06198:95 72.08102:627 73.03126:86 74.02417:186 77.04065:82 79.05539:64 81.02875:37 82.0642:181 82.99813:129 84.04605:273 85.03151:122 86.95514:17 94.9969:86 96.04165:81 97.02673:73 97.08377:8 99.03867:15 100.07427:29 101.00738:0 102.0546…	1.913909	0.9163234	1.46033	0.8496038	1.373046	1.475156	0.9044821	0.7518728	1.51993	0.8215128	1.3383	1.140281	1.264697	1.476038	1.402395	2.229142	1.580381	1.396536
280	12.103	203.10583	Unknown	[M+H]+	TRUE	null	null	null	null	FALSE	FALSE	21.59	1	203.10583:1564 204.10918:2494 205.11254:395	57.93473:1 61.19527:4 77.03669:11 79.05263:6 86.0565:9 91.04982:27 93.06586:38 95.04753:11 98.96248:21 100.95455:31 105.0706:200 106.06883:37 107.08055:0 109.98155:2 113.95306:8 115.05008:81 116.96495:22 117.06271:49 119.08817:14 121.06262:243 124.96076:4 127.05314:99 127.95086:24 128.0643:125 129.06342:74 131.04742:204 131.08138:48 133.06612:49 139.05655:7 141.06702:236 142.07513:172 143.08682:2…	0.1983154	0.1006375	0.1244592	0.1101973	0.1057505	0.1057827	0.1847824	0.1137013	0.1259296	0.1228709	0.1898759	0.1359965	0.08210567	0.1730566	0.1319038	0.1921144	0.0912758	0.09980241
281	1.115	203.13989	Unknown	[M+H]+	TRUE	null	null	null	null	FALSE	FALSE	13.53	1	203.13872:682 204.14207:0 205.14543:0	55.01369:41 55.0514:98 55.93397:29 56.04598:168 60.04437:213 65.92651:4 67.05148:36 69.03163:187 70.06679:682 72.07866:585 74.05946:45 81.03135:54 82.0617:158 82.9969:149 84.04611:292 84.07848:562 85.02116:60 86.09484:820 91.05423:16 93.03354:48 94.99698:93 97.0296:85 110.07087:126 113.96258:32 116.07067:127 121.0274:289 123.03816:52 124.02224:68 125.07497:74 126.01958:31 128.95007:26 130.06374:2…	0.08647972	0.05816968	0.1169436	0.05126244	0.115961	0.08786105	0.05451291	0.06120592	0.08422337	0.04280919	0.1449344	0.08525778	0.1109782	0.1540485	0.1483578	0.1476123	0.1048936	0.1095925
282	1.195	203.14108	Unknown	[M+H]+	TRUE	null	null	null	null	FALSE	FALSE	16.37	1	203.14108:841 204.14443:764 205.14779:230	53.03765:22 55.01695:16 55.05257:97 56.96535:64 57.06985:19 61.03333:24 65.03873:73 67.05274:124 68.05669:5 69.06928:154 70.95741:169 71.04665:49 72.07996:101 72.9361:92 73.06278:44 74.0231:308 76.03025:9 77.03708:120 79.05177:111 81.06957:180 83.04973:26 86.09491:49 87.04353:53 89.03762:15 90.0438:32 91.05294:1474 92.05687:115 93.06766:50 95.07963:25 96.08054:5 98.05892:51 98.97557:12 103.05149:…	0.1066536	0.1256317	0.1101675	0.05254745	0.115961	0.1596951	0.0526046	0.1218892	0.1223299	0.04389677	0.1384288	0.08194202	0.1106925	0.1330485	0.1486376	0.131273	0.1015769	0.1095925
283	0.977	204.05949	Unknown	[M+H]+	TRUE	null	null	null	null	FALSE	FALSE	15.89	4	204.05423:519 205.05758:546 206.06094:252	55.01557:6 55.93164:37 56.04998:20 57.03216:8 61.02413:33 61.03627:10 67.00377:19 69.03365:56 70.06291:52 71.05931:12 73.02734:52 74.0591:29 76.07412:6 80.04626:1 82.06256:16 82.99904:593 84.04179:59 84.08063:2 85.02071:21 85.02983:43 86.9508:21 94.9937:42 96.04535:27 96.07995:1 97.00958:25 98.97356:7 101.00689:742 102.94624:20 107.04529:10 110.9758:39 111.9837:0 112.08085:3 117.02735:9 119.0186:…	0.3488903	0.1501416	0.2044424	0.05208986	0.09043472	0.280856	0.139401	0.108346	0.2930709	0.1209208	0.1739987	0.06798574	0.2371469	0.2213559	0.09156033	0.4298379	0.08959505	0.1872075
284	5.514	204.08617	Unknown	[M+H]+	TRUE	null	null	null	null	FALSE	FALSE	18.44	1	204.08569:883 205.08904:0 206.0924:0	51.02483:17 57.03237:63 61.02656:138 69.03393:257 71.04769:30 81.03001:109 84.04345:553 85.02499:292 96.03749:25 97.02672:320 103.03558:70 113.02522:16 117.95704:0 125.03534:3 138.04967:3 147.03983:48 168.07143:7 180.1002:6 186.07683:24 204.08539:141	0.1119149	0.1625674	0.1534604	0.1159767	0.0959029	0.1695516	0.06483512	0.05572152	0.2860628	0.06968604	0.09305658	0.07226199	0.1036421	0.09716878	0.1196473	0.1363276	0.06596	0.1437315
285	5.599	204.08624	Unknown	[M+H]+	TRUE	null	null	null	null	FALSE	FALSE	20.58	6	204.08801:534 205.09136:0 206.09472:1067	53.03882:83 61.02679:97 69.03524:265 77.03575:87 78.04668:17 81.03384:169 84.04343:571 85.03017:179 86.03184:11 91.0473:28 97.02654:264 99.04267:32 101.06959:2 109.02843:94 126.05376:187 129.14023:20 135.03926:35 135.11967:5 137.06023:15 147.11777:2 150.02141:7 154.07669:18 156.08844:3 184.11201:8 188.10542:5 191.00809:20 204.0817:101 207.03149:1	0.1737518	0.314988	0.06859751	0.1154878	0.1326639	0.06292851	0.07993597	0.05572152	0.1779272	0.06968604	0.09305658	0.09441164	0.09217285	0.2065188	0.1196473	0.3157271	0.1323607	0.1259861
286	12.504	205.08368	Unknown	[M+H]+	TRUE	null	null	null	null	FALSE	FALSE	37.26	11	205.08368:2193 206.08703:924 207.09039:289	53.03915:21 57.06917:223 57.93436:40 62.9806:2 65.03782:283 72.93374:0 73.08094:2 80.05801:10 93.03045:138 97.06667:18 98.96094:10 107.08314:35 111.11248:1 113.94503:32 114.9481:37 121.02932:395 121.1039:6 122.96801:13 124.96788:21 144.95815:13 147.07397:7 149.02409:2222 150.02557:164 152.06126:5 153.06766:26 166.07948:25 187.10384:2 189.11607:14 191.14691:117	0.4432145	0.2827069	0.3203124	0.3610561	0.3506089	0.4261608	0.5668932	0.4472562	0.3445939	0.4611505	0.3085241	0.4783306	0.3668175	0.443597	0.4432505	0.557653	0.3446877	0.3578581
287	12.611	205.08614	Unknown	[M+H]+	TRUE	null	null	null	null	FALSE	FALSE	30.03	1	205.08522:2447 206.08857:1190 207.09193:321	57.06704:141 58.34571:5 65.03692:243 71.9259:5 91.059:14 93.03157:201 109.09756:30 119.08341:6 121.02832:370 122.03086:40 124.96697:8 127.95236:3 135.11824:16 141.07201:16 142.95338:1 145.09718:7 147.08047:30 149.02034:2486 150.02531:273 151.02498:34 154.07018:1 164.02415:9 169.06841:21 189.11108:1 191.14586:136 192.98743:9 197.07355:12 199.0928:11 201.1624:2 203.10382:26	0.3102224	0.1494921	0.2163104	0.226851	0.2265183	0.2532253	0.3313909	0.225938	0.1978046	0.2445918	0.7363382	0.1780241	0.2010313	0.2733324	0.2123669	0.3142577	0.1921954	0.217744
288	2.077	205.09576	Tryptophan; LC-ESI-QTOF; MS2; CE	[M+H]+	TRUE	C11H12N2O2	Indolyl carboxylic acids and derivatives	QIVBCDIJIAJPQS-VIFPVBQESA-N	N[C@@H](CC1=CNC2=CC=CC=C12)C(O)=O	TRUE	TRUE	36.74	18	205.09702:1134 206.10037:773 207.10373:85	56.96164:15 57.07147:13 67.05083:7 67.92551:3 69.06848:26 70.95537:100 72.93279:110 74.01975:79 74.09995:4 79.05072:21 81.06593:0 84.07867:2 91.05158:345 93.02947:9 95.08368:16 98.96979:52 103.05411:4 105.06355:8 111.97948:59 112.95137:13 114.94106:53 114.95014:94 115.04857:354 116.06104:83 117.05504:382 117.06879:210 118.06247:2243 119.06498:236 121.03454:21 123.11896:0 127.05292:120 130.06129:4…	0.4022884	0.261849	0.4578996	0.1423727	0.3088556	0.3646993	0.217823	0.09227344	0.1985166	0.09797549	0.1447322	0.1511806	0.1527288	0.1604157	0.1888132	0.3149532	0.1840381	0.1348328
289	1.195	205.09776	Tryptophan; LC-ESI-QTOF; MS2; CE	[M+H]+	TRUE	C11H12N2O2	Indolyl carboxylic acids and derivatives	QIVBCDIJIAJPQS-VIFPVBQESA-N	N[C@@H](CC1=CNC2=CC=CC=C12)C(O)=O	TRUE	TRUE	78.24	1	205.09773:6296 206.10108:10809 207.10444:2869	53.03765:22 55.01695:16 55.05257:97 56.96535:64 57.06985:19 61.03333:25 65.03873:73 67.05274:124 68.05669:5 69.06928:154 70.95741:169 71.04665:49 72.07996:101 72.9361:92 73.06278:44 74.0231:308 76.03025:9 77.03708:120 79.05177:111 81.06957:180 83.04973:26 86.09491:49 87.04353:53 89.03762:15 90.0438:32 91.05294:1474 92.05687:115 93.06766:50 95.07963:25 96.08054:5 98.05892:52 98.97557:12 103.05149:…	0.7981744	0.4759316	0.8094121	0.3045784	0.4744737	0.641943	0.1862649	0.2653418	0.3629747	0.2163399	0.3693515	0.3387761	0.5047612	0.3891859	0.6099331	0.7858941	0.5210691	0.343886
290	5.571	205.1946	Unknown	[M+H]+	TRUE	null	null	null	null	FALSE	FALSE	16.55	16	205.1946:876 206.19795:0 207.20131:0	53.04112:19 55.05188:75 57.02965:37 57.06912:56 59.92558:19 61.027:56 65.03441:37 67.05179:56 69.03074:56 69.07181:75 70.9528:37 71.04799:56 72.93743:93 77.03714:56 78.03062:19 81.03143:75 84.04226:112 85.02508:75 91.05683:37 93.0266:37 95.08079:37 97.02522:93 101.02422:19 109.02991:37 111.11438:37 115.03335:37 117.07025:37 119.08957:19 121.03294:37 126.05051:56 127.04015:56 132.95502:37 145.0456…	0.06896825	8.40E-05	8.40E-05	0.000839957	0.01721106	0.04516167	0.07336729	0.03303545	0.04481804	0.004594066	0.02641805	0.01918467	0.001049911	0.05610508	0.01770124	0.1373757	0.01004714	0.0119442
291	0.967	207.01567	Unknown	[M+Na]+	TRUE	null	null	null	null	FALSE	FALSE	18.51	1	207.01331:994 208.01666:842 209.02002:1230	56.96516:103 58.06178:17 68.96:21 70.06198:136 71.05956:85 73.0276:62 79.0064:16 82.01045:148 82.99552:2416 84.0266:22 85.02757:85 95.01201:9 98.97541:780 100.02057:26 110.97038:63 113.0027:126 114.03633:0 117.06612:0 124.02209:1644 126.03053:104 127.03124:31 137.00969:19 140.9836:64 141.05235:38 143.01802:923 144.01952:197 146.9782:39 151.03758:7 155.0186:127 159.00156:59 164.9791:32 169.04497:1…	0.1260747	0.06777537	0.1215082	0.0903267	0.1273732	0.1516963	0.06977148	0.08122076	0.09994067	0.06996731	0.1181559	0.1077081	0.1271389	0.1109333	0.1569446	0.1813881	0.1096146	0.0746364
292	3.752	210.14751	Unknown	[M+H]+	TRUE	null	null	null	null	FALSE	FALSE	16.43	3	210.14751:824 211.15086:691 212.15422:66	55.05326:257 56.04679:42 57.06841:8 61.02524:2 65.03608:57 67.05236:277 68.04932:159 69.05364:32 72.08077:65 74.93428:2 77.03668:69 79.05513:74 81.0679:91 82.06394:143 83.04547:76 86.09582:12 91.05388:149 93.06997:264 94.07533:22 95.08335:56 105.06775:6 107.08351:51 109.06534:17 110.09417:1280 111.07872:46 111.10105:113 117.06889:23 119.05896:30 125.09505:25 127.11372:4 129.06671:16 130.07616:27 …	0.105568	0.03757385	0.08476004	0.1129303	0.120671	0.1358978	0.07340672	0.04709488	0.07718223	0.07596147	0.061689	0.05431342	0.1081076	0.15507	0.1211264	0.2048489	0.1090843	0.09338464
293	5.552	211.05994	Unknown	[M+H]+	TRUE	null	null	null	null	FALSE	FALSE	13.57	4	211.05994:746 212.06329:0 213.06665:0	53.03613:37 55.05416:93 57.02986:37 60.04612:37 65.037:56 69.03344:130 69.06865:75 71.04837:75 72.93663:56 76.0234:19 77.03637:75 79.05355:37 81.06883:37 84.04412:130 85.02436:93 88.07338:19 91.05076:75 93.03139:37 95.08565:37 97.02598:93 98.97607:56 103.03908:37 107.08588:37 112.95228:37 113.96155:37 114.95109:56 121.02784:56 123.04329:37 125.0217:56 126.05329:130 128.06364:56 131.04352:37 132.9…	0.02036402	0.04798286	0.02743901	0.07479377	0.1000081	0.08661516	0.02337281	0.03198374	0.07738001	0.06579828	0.08174209	0.03308249	0.09681771	0.0908526	0.1313841	0.1827497	0.06693857	0.08301517
294	10.373	211.1338	w/o MS2:(+-)-Jasmonic acid	[M+H]+	TRUE	C12H18O3	Jasmonic acids	ZNJFBWYDHIGLCU-HWKXXFMVSA-N	CC\C=C/C[C@@H]1[C@@H](CC(O)=O)CCC1=O	TRUE	FALSE	11.71	2	211.1338:736 212.13715:914 213.14051:106	53.03858:103 55.01999:25 55.05456:128 56.05763:2 57.03135:25 57.06868:18 60.9847:2 67.05264:67 69.02929:16 69.06801:12 70.95731:108 71.01085:46 71.04774:8 72.93721:69 75.94522:8 79.04791:29 79.05293:76 81.03007:101 83.04965:114 83.08568:29 85.94028:27 91.05286:77 93.03079:165 93.07166:43 94.0743:5 95.04788:1471 97.10052:1 98.95582:27 98.9783:25 100.95776:83 105.06665:29 107.0488:7 107.0824:44 109…	0.1326434	0.06709738	0.06173133	0.06774189	0.1388741	0.0660248	0.03759049	0.06220602	0.06872363	0.0864372	0.1229472	0.1200692	0.1168524	0.1554871	0.1698887	0.1466817	0.1431474	0.1946355
295	7.096	212.01901	Unknown	[M+H]+	TRUE	null	null	null	null	FALSE	FALSE	18.49	2	212.01962:829 213.02297:1056 214.02633:773	53.04484:12 55.05362:556 63.02183:14 67.05624:1194 69.06932:444 74.0985:4 75.02277:13 77.0359:413 79.04682:402 81.06711:1243 83.08586:112 85.94701:1 91.05305:632 92.04343:41 93.03917:15 95.08527:456 98.97431:8 105.07123:208 107.08849:192 109.0099:70 110.01626:26 111.98307:13 116.94732:7 118.99951:9 123.11671:14 124.02088:96 127.95482:13 128.95673:28 132.95291:0 132.95779:27 135.01079:216 136.0201…	0.1578568	0.07555221	0.07221704	0.1361044	0.07502218	0.06469044	0.08936711	0.1841146	0.0540414	0.1295964	0.2389668	0.07058322	0.1741523	0.2087746	0.09693307	0.2107264	0.06441372	0.1341569
296	5.571	213.07484	Unknown	[M+H]+	TRUE	null	null	null	null	FALSE	FALSE	10.78	16	213.07484:539 214.07819:0 215.08155:0	53.04112:19 55.05188:75 57.02965:37 57.06912:56 59.92558:19 61.027:56 65.03441:37 67.05179:56 69.03074:56 69.07181:75 70.9528:37 71.04799:56 72.93743:93 77.03714:56 78.03062:19 81.03143:75 84.04226:112 85.02508:75 91.05683:37 93.0266:37 95.08079:37 97.02522:93 101.02422:19 109.02991:37 111.11438:37 115.03335:37 117.07025:37 119.08957:19 121.03294:37 126.05051:56 127.04015:56 132.95502:37 145.0456…	0.000249726	0.02431618	0.02743901	0.02675325	0.005298814	0.03146425	0.03322977	0.01251089	0.000249726	0.05919157	0.05094595	0.002497265	0.04173727	0.02516259	0.02630401	0.08450801	0.000249726	0.000249726
297	7.17	213.14932	Unknown	[M+H]+	TRUE	null	null	null	null	FALSE	FALSE	13.49	2	213.14738:606 214.15073:484 215.15409:0	51.02082:34 53.03752:82 55.01683:99 55.05454:483 57.03346:153 59.92952:10 62.68918:4 65.03748:74 67.04452:56 67.05262:1202 68.0589:67 69.06564:351 69.06916:412 70.94064:15 71.04653:98 74.09468:2 77.03077:180 77.03572:423 78.04168:56 79.05165:797 80.05801:58 81.03259:120 81.07073:1211 82.07319:94 83.04705:221 83.08309:102 84.0888:12 85.0641:68 91.05149:580 92.05676:53 93.07028:768 94.07291:55 95.0…	0.1718501	0.05521277	0.08444501	0.08987539	0.07844988	0.1201731	0.0414623	0.111785	0.08904272	0.05827901	0.1585259	0.1198019	0.1320362	0.07711362	0.08643544	0.1665377	0.07055405	0.1823868
298	4.832	213.16016	Unknown	[M+H]+	TRUE	null	null	null	null	FALSE	FALSE	10.18	6	213.16016:534 214.16351:0 215.16687:0	53.04095:37 55.05382:56 61.02356:19 65.03772:37 67.05284:37 69.06937:75 71.05981:19 75.02397:19 79.05176:56 81.06955:56 84.04225:56 85.0342:19 91.05282:75 93.03346:56 95.0836:75 97.02807:75 98.97396:37 105.03172:56 107.08219:75 114.94117:37 117.07197:56 121.02384:56 121.09842:37 127.95245:37 129.07143:37 132.9651:56 133.10191:37 135.11494:56 141.0652:37 142.07162:37 143.08501:75 145.10213:56 149.…	0.07044999	0.002877149	0.01411167	0.02426472	0.04950399	0.06292851	0.01775041	0.01998903	0.03626055	0.004150285	0.008000141	0.02041242	0.03219504	0.01629269	0.01160095	0.04009404	0.01278862	0.01521251
299	4.457	213.17838	Unknown	[M+H]+	TRUE	null	null	null	null	FALSE	FALSE	18.56	1	213.17792:892 214.18127:296 215.18463:0	55.05243:279 55.93184:37 57.93277:56 59.92622:37 59.93059:19 65.92302:37 67.05258:37 69.06677:56 70.93821:56 70.95724:186 72.08099:57 72.93472:538 75.0262:19 77.0369:37 79.04907:37 79.05284:56 82.99937:56 83.08172:37 85.02886:37 85.9428:37 91.05274:56 91.57631:56 93.06745:37 95.08218:37 97.06561:19 98.97255:130 100.06996:37 100.11234:168 101.00871:37 105.03032:37 107.08664:56 109.09356:37 111.979…	0.113151	0.1233528	0.086348	0.05178898	0.001104928	0.001548147	0.114041	0.004019744	0.00230749	0.004331548	0.1303056	0.002054606	0.001840666	0.09927134	0.00373373	0.1373757	0.1313224	0.1364447
300	10.572	214.25166	Unknown	[M+H]+	TRUE	null	null	null	null	FALSE	FALSE	11.26	11	214.25166:563 215.25501:64 216.25837:64	53.03199:9 57.06708:44 57.93333:26 72.93618:53 74.93348:15 77.03582:23 87.93612:1 93.06859:30 97.9549:7 98.96093:2 98.97638:0 113.96158:28 115.97378:4 118.96579:20 121.02151:21 121.09919:30 126.95996:3 127.95634:52 128.95982:3 132.9527:5 142.94533:9 147.07388:23 149.01883:78 154.976:16 165.07999:0 167.06168:6 169.96523:9 179.07158:9 179.09236:9 188.10361:33 189.10622:7 191.0023:64 209.013:5 214.2…	0.09769181	0.03749979	0.04550452	0.04990222	0.04397935	0.02488831	0.07835097	0.04674001	0.04210179	0.02441418	0.0791926	0.03877024	0.02091183	0.05822466	0.0315808	0.05607092	0.02945417	0.0242598
301	0.626	214.98843	Unknown	[M+H]+	TRUE	null	null	null	null	FALSE	FALSE	10.04	1	214.98843:509 215.99178:43 216.99514:86	55.05133:37 55.93707:37 57.07072:37 59.99616:19 69.06909:149 70.95721:149 71.05122:37 72.04141:37 72.93711:205 77.03565:37 77.04061:56 81.07065:37 90.94634:37 93.02933:37 95.04778:56 98.97258:75 105.06655:37 107.08377:37 109.09509:37 111.11619:56 111.98422:130 113.96846:38 114.94441:206 115.94884:37 116.94695:37 121.03189:56 123.1226:37 127.95123:37 129.95247:37 130.95729:37 131.94328:93 132.9574…	0.06452303	0.08103304	0.1200167	0.07214227	0.1208565	0.07234272	0.05944139	0.06872278	0.06462289	0.0639794	0.06591764	0.07217847	0.09455176	0.08864789	0.08190221	0.06938336	0.0645183	0.09212188
302	5.552	217.06754	Unknown	[M+H]+	TRUE	null	null	null	null	FALSE	FALSE	14.11	5	217.07372:610 218.07707:0 219.08043:0	53.03488:19 55.05393:75 57.07228:56 61.03584:19 67.19764:19 69.03201:130 71.01478:37 73.04494:112 74.05009:37 77.03857:37 79.05075:37 79.65329:19 83.04739:37 85.02667:130 86.09382:37 89.93951:19 91.05045:37 93.0733:37 95.01374:37 97.02843:168 98.97574:37 105.06976:56 107.04901:37 107.08261:37 109.02902:37 111.05099:37 115.03704:37 119.08104:56 121.02902:56 121.10205:37 125.02764:56 127.03779:75 1…	0.1039278	0.07497109	0.05487801	0.05859639	0.07872409	0.1621795	0.07723122	0.01720812	0.001740506	0.05694766	0.02916974	0.05813031	0.09633262	0.06780108	0.06484058	0.1477886	0.002278347	0.02772124
303	5.476	217.07011	Unknown	[M+H]+	TRUE	null	null	null	null	FALSE	FALSE	15.99	13	217.0675:796 218.07085:0 219.07421:0	53.03934:37 55.01863:56 57.03311:75 67.05546:56 69.03328:93 71.01247:56 73.04738:186 77.04596:56 79.05946:19 81.03409:75 83.05238:37 85.02778:93 87.47089:19 91.05553:56 93.07159:56 95.08631:37 97.0294:168 98.97668:56 105.07496:56 107.04691:37 111.0473:37 115.04078:75 119.0817:56 121.02653:37 123.04351:56 125.02346:37 127.04309:112 133.01173:56 134.09203:37 135.12418:37 137.02341:37 139.04076:37 1…	0.09356354	0.08196171	0.0537015	0.06030765	0.1308009	0.1026643	0.02365669	0.009504146	0.006962026	0.06464195	0.06048458	0.06078626	0.08463742	0.02934216	0.08356519	0.2125288	0.009113387	0.01568791
304	2.843	217.15517	Unknown	[M+H]+	TRUE	null	null	null	null	FALSE	FALSE	11.44	1	217.15375:543 218.1571:191 219.16046:63	55.05222:659 56.04998:36 57.07163:14 67.05585:20 72.93454:2 77.03548:14 80.0565:0 83.08542:348 84.04454:205 86.09456:28 87.00761:10 88.11493:116 98.05857:7 98.97382:64 99.04267:20 100.11221:2987 101.11505:145 109.10082:8 111.07584:0 114.94727:6 120.99134:8 130.04247:19 131.94637:5 137.09383:1 139.9959:13 142.95367:31 144.08543:13 152.06133:18 155.07117:12 161.09691:15 162.96994:18 163.11058:15 16…	0.06882562	0.08018983	0.06344788	0.08986285	0.1215017	0.07068399	0.04862239	0.06755493	0.113601	0.07252374	0.1068414	0.08951733	0.1054828	0.0941554	0.1080623	0.1433413	0.09271751	0.07665681
305	5.372	218.21005	Unknown	[M+H]+	TRUE	null	null	null	null	FALSE	FALSE	97.83	2	218.21136:6321 219.21471:8627 220.21807:911	57.07054:926 58.07128:53 60.0463:14 62.05658:64 70.06296:1460 71.06769:95 71.08317:443 85.02866:17 86.06308:36 88.07512:1636 89.07587:82 98.03196:17 98.97237:404 99.97233:11 102.08717:453 104.06276:15 106.07763:334 106.0849:841 107.08647:33 118.99737:35 121.02234:25 123.11923:18 127.03576:46 135.07578:3 145.04636:9 147.1132:20 149.02052:28 156.16855:51 160.95525:21 162.96803:8 166.06705:8 171.068…	1.316126	0.5762216	1.237076	0.6706178	0.4937817	0.4054745	0.9713991	0.3984515	1.091113	0.451481	0.9148557	1.728934	0.3171394	1.638973	0.4134766	0.6478327	1.310707	0.6537147
306	0.987	219.02554	Unknown	[M+H]+	TRUE	null	null	null	null	FALSE	FALSE	17.32	3	219.02367:664 220.02702:330 221.03038:550	55.01778:86 55.05444:137 55.93387:0 56.04693:93 58.06497:299 60.08147:149 68.04714:150 68.0518:138 70.06429:1545 71.04641:62 72.04496:68 72.08092:535 72.93466:14 74.02286:20 80.04904:51 81.06806:29 82.06538:320 83.05593:153 84.0809:7710 86.0593:94 86.09729:1 88.03949:102 94.99541:6 95.05736:31 96.05261:14 97.97059:0 101.01436:0 104.06866:23 104.10612:133 105.10556:7 110.0662:414 111.00152:16 112.…	0.1291174	0.07738105	0.06832106	0.0581012	0.09765304	0.123896	0.1227309	0.05292125	0.09042721	0.06812343	0.09075324	0.0842973	0.1269329	0.1215312	0.129929	0.2194054	0.1312701	0.1052026
307	1.195	219.131	Unknown	[M+H]+	TRUE	null	null	null	null	FALSE	FALSE	15.06	2	219.131:873 220.13435:496 221.13771:868	55.01805:65 55.05472:444 56.04933:109 57.02937:11 57.05817:79 59.0475:20 60.04455:374 65.03653:14 67.05513:80 69.07054:176 70.05988:506 70.06461:815 71.06697:39 72.04529:66 72.08125:2053 72.93499:1 74.05844:217 77.03718:103 79.05313:38 80.04939:10 81.06587:37 83.04986:55 85.02657:68 86.09635:1678 87.09373:59 90.05332:52 91.05443:134 93.07189:39 94.99994:20 95.08805:74 96.08069:3 98.06187:47 98.97…	0.2697875	0.07960871	0.1674049	0.0736592	0.1100895	0.139665	0.04325232	0.09363487	0.07136735	0.02845196	0.1398091	0.08418037	0.07551382	0.09939051	0.1637245	0.1521183	0.09994846	0.04046766
308	1.092	219.13284	Unknown	[2M+Na]+	TRUE	null	null	null	null	FALSE	FALSE	17.97	1	219.13284:1425 220.13619:0 221.13955:0	56.94391:41 58.064:157 69.03046:19 70.06442:1345 72.0427:4 73.06752:42 77.03699:41 79.05168:37 81.06822:25 82.06426:245 83.04966:141 84.04352:260 84.08107:6830 85.03028:60 86.09484:60 88.03967:126 95.01212:9 96.07772:75 99.04157:39 104.05015:12 105.06959:1 110.05754:567 110.07384:57 111.04937:10 112.07255:113 113.00884:74 114.05456:139 116.96238:9 123.07889:23 124.07886:78 126.08775:128 127.02344…	0.1806613	0.2012637	0.1172458	0.08686659	0.1386805	0.1912773	0.06188591	0.07018098	0.1743869	0.04959091	0.08242782	0.116127	0.1513533	0.1262215	0.08693914	0.2117941	0.1468525	0.07806813
309	3.689	219.14908	Unknown	[M+H]+	TRUE	null	null	null	null	FALSE	FALSE	16.35	1	219.14944:930 220.15279:362 221.15615:1200	55.05243:40 58.384:4 67.0526:25 69.06914:3 72.08222:125 73.04334:50 76.0215:8 77.03446:68 81.06562:68 83.04574:24 89.03349:1 93.06753:45 95.08364:45 103.05423:921 104.06159:47 105.06516:24 107.0809:16 108.09008:19 117.06156:13 119.08393:15 121.06301:22 123.08034:7 124.1102:253 126.00994:3 127.95447:7 130.062:47 131.04947:2686 132.05203:350 132.95743:0 133.0079:8 133.09587:14 142.95557:3 143.08221…	0.1179449	0.07241299	0.1175223	0.06591781	0.1078474	0.1085472	0.06894349	0.1009194	0.06750396	0.08287445	0.1442311	0.1357961	0.07093542	0.1188498	0.1053839	0.1188813	0.08963987	0.06606451
310	1.138	221.09358	Unknown	[M+H]+	TRUE	null	null	null	null	FALSE	FALSE	10.58	1	221.09358:532 222.09693:0 223.10029:228	56.94391:41 58.064:157 69.03046:20 70.06442:1346 72.0427:4 73.06752:42 77.03699:41 79.05168:37 81.06822:25 82.06426:245 83.04966:142 84.04352:261 84.08107:6830 85.03028:61 86.09484:59 88.03967:126 95.01212:9 96.07772:75 99.04157:39 104.05015:12 105.06959:1 110.05754:567 110.07384:57 111.04937:10 112.07255:113 113.00884:74 114.05456:139 116.96238:9 123.07889:23 124.07886:78 126.08775:128 127.02344…	0.06742312	0.06692076	0.05507088	0.03305293	0.05593999	0.1249797	0.02481587	0.03033842	0.05125923	0.03242723	0.05024264	0.02529838	0.0647755	0.06892472	0.08692315	0.1020914	0.07327312	0.1015777
311	5.684	221.15482	Unknown	[M+H]+	TRUE	null	null	null	null	FALSE	FALSE	16.55	14	221.15482:1034 222.15817:1067 223.16153:0	53.03644:19 55.01778:56 56.04692:37 57.06959:93 65.0406:37 67.05229:93 69.03241:112 69.06879:56 71.0116:37 73.03083:56 73.04531:75 74.06018:56 75.02577:19 79.05107:56 81.06883:75 83.05024:75 85.02692:75 88.068:37 88.07595:112 89.94106:19 91.05468:112 93.07347:56 95.08823:56 97.02578:75 98.97444:75 105.0698:112 109.02901:37 111.04352:37 118.08447:37 119.08553:112 121.09878:75 122.0813:75 125.01954…	0.1897102	0.1033609	0.1159472	0.1881378	0.1989193	0.2075918	0.1368697	0.06732264	0.09444225	0.006312934	0.02874776	0.06393499	0.1329997	0.1407862	0.2206338	0.1158936	0.08237157	0.1014291
312	5.571	221.16054	Unknown	[M+H]+	TRUE	null	null	null	null	FALSE	FALSE	11.48	10	221.16054:596 222.16389:0 223.16725:0	53.04061:19 55.05869:37 67.05579:19 69.03245:149 69.06765:56 71.00926:37 73.02603:56 73.04655:93 77.03521:56 77.04512:37 79.05737:56 81.03325:93 83.04897:56 85.02823:75 89.93704:19 91.05064:56 93.06393:37 95.04829:37 97.02855:130 98.03123:37 99.04187:56 103.05168:37 105.06543:37 107.08844:37 109.0334:37 115.03692:37 118.99766:37 121.02726:37 123.04424:37 125.02106:56 127.04068:56 129.07167:37 133…	0.04564075	0.05613573	0.04115851	0.01589023	0.09826599	0.05513616	0.04732916	0.03867471	0.02459124	0.05963535	0.02069487	0.006748461	0.04066078	0.06402159	0.02623205	0.1185385	0.04720286	0.04780652
313	0.967	222.98752	Unknown	[M+H]+	TRUE	null	null	null	null	FALSE	FALSE	10.75	3	222.98755:537 223.9909:165 224.99426:940	56.047:6 57.0345:2 69.03394:20 72.08222:37 81.05546:3 82.99815:1513 83.01487:24 84.04089:22 85.02633:32 94.99693:15 97.02398:12 98.97407:871 101.00741:2168 103.00553:326 110.97492:18 112.89622:11 114.04093:5 116.98981:63 117.99239:8 121.98775:4 122.04859:16 123.03653:18 124.01903:486 126.03854:9 127.0377:10 129.03181:19 135.00229:9 139.07872:4 140.07471:15 141.04741:67 142.04031:90 143.01813:783 …	0.1458127	0.1027797	0.0552316	0.1622621	0.1953787	0.1692199	0.1423344	0.1314127	0.1263449	0.1182831	0.1643633	0.1405317	0.05738625	0.07405768	0.1733266	0.2310428	0.1827159	0.06304874
314	5.533	223.05919	Unknown	[M+H]+	TRUE	null	null	null	null	FALSE	FALSE	25.45	2	223.05919:2203 224.06254:0 225.0659:0	51.028:10 55.018:99 57.03146:102 58.06413:35 69.03294:403 71.00979:133 73.03145:99 77.03341:67 81.03403:132 83.00862:37 85.02782:226 91.05572:46 93.07183:14 97.02835:559 103.0559:42 105.06974:25 109.02902:113 121.02289:40 123.04772:46 125.01354:51 125.02302:160 126.02449:18 127.03473:157 131.05138:34 132.08476:7 135.04353:42 137.06291:26 139.04231:48 147.04018:29 149.0401:7 151.04312:57 153.01234…	0.4692757	0.2008136	0.1308046	0.1731126	0.3121703	0.3427156	0.3888609	0.2932348	0.2578982	0.3171218	0.2825544	0.2679172	0.4186618	0.4146634	0.5683424	0.3460548	0.520225	0.4113321
315	4.775	224.06216	Unknown	[M+H]+	TRUE	null	null	null	null	FALSE	FALSE	11.28	2	224.06216:564 225.06551:0 226.06887:0	55.0538:56 57.03483:75 59.00639:19 69.03193:37 71.05399:19 73.04609:93 79.05951:19 81.0647:37 83.08727:37 85.02406:37 91.05182:56 93.06788:37 95.08124:37 97.02988:56 98.973:112 105.06986:112 107.08126:19 109.02767:37 114.94936:37 117.4442:19 119.07813:56 123.04311:56 127.95803:75 129.06902:56 130.07364:37 131.08702:37 133.00992:75 135.07808:56 137.00842:37 139.99812:37 141.11481:37 145.09975:75 1…	0.1567475	0.05139556	0.05980263	0.09510945	0.06861037	0.1452605	0.1032378	0.08902152	0.06027162	0.08811231	0.08301684	0.07508498	0.09657184	0.07793932	0.1082702	0.06817848	0.1054015	0.09016832
316	0.911	225.01001	Unknown	[M+H]+	TRUE	null	null	null	null	FALSE	FALSE	16.78	1	225.01001:839 226.01336:3885 227.01672:4065	80.96517:13 82.00917:90 82.99938:865 83.99941:131 84.00718:22 84.99242:153 97.99724:8 98.974:600 99.97821:24 101.00025:445 101.01019:1357 102.00895:216 103.0026:162 109.09658:1 111.00162:278 112.00366:60 113.0042:81 115.03679:22 116.98668:53 119.01765:407 120.01648:66 121.01172:56 122.9785:117 123.98278:30 124.02209:394 125.02587:65 126.02101:110 127.0201:93 129.03333:28 129.08788:14 134.0555:18 …	0.1064	0.05316743	0.06343502	0.005265401	0.02580853	0.1393554	0.001853108	0.007858825	0.1496374	0.003331479	0.01121778	0.005712806	0.05471496	0.02315366	0.03917618	0.07589754	0.01981041	0.006982306
317	3.468	226.14465	Unknown	[M+H]+	TRUE	null	null	null	null	FALSE	FALSE	10.58	6	226.14465:529 227.148:298 228.15136:21	55.05163:75 56.05149:37 57.06781:56 62.06034:19 67.05506:37 69.07162:56 70.95976:37 73.04464:75 75.02876:19 79.05292:93 81.06818:112 82.06293:112 83.04702:149 84.04086:56 84.08359:56 86.09868:37 91.05407:112 93.07151:37 95.08764:56 98.97387:37 103.05688:168 105.06926:56 109.06683:130 109.1037:37 114.94713:37 115.05616:37 117.06882:37 119.08353:75 120.09191:37 123.11906:37 126.09032:130 127.05306:…	0.08240692	0.03792709	0.1354849	0.1347253	0.1270425	0.06240508	0.02920813	0.02031164	0.04166007	0.0196826	0.03295003	0.02878118	0.0784044	0.08297865	0.07800857	0.1017975	0.06327828	0.05602187
318	5.627	227.03548	Unknown	[M+H]+	TRUE	null	null	null	null	FALSE	FALSE	10.67	2	227.03548:534 228.03883:0 229.04219:0	53.03963:19 55.02107:56 56.04708:37 57.06871:56 61.04981:19 67.05267:56 69.0305:112 71.0085:37 73.04824:130 74.04977:37 77.03578:56 79.0492:37 81.03265:75 83.04968:56 84.08109:37 85.02379:37 87.03953:19 88.07414:112 91.0529:75 93.06761:37 97.02404:130 98.97694:37 105.06959:75 107.04738:75 109.06574:37 110.03235:19 111.08359:37 114.94758:37 118.99621:56 119.07786:37 121.06467:37 125.02442:37 127.0…	8.85E-05	0.04863236	0.02561317	8.85E-05	8.85E-05	8.85E-05	0.000993581	8.85E-05	8.85E-05	8.85E-05	8.85E-05	0.000885318	8.85E-05	0.002111069	8.85E-05	8.85E-05	8.85E-05	8.85E-05
319	5.684	227.04723	Unknown	[M+H]+	TRUE	null	null	null	null	FALSE	FALSE	10.67	18	227.04723:534 228.05058:0 229.05394:0	55.01641:37 55.04993:56 57.06819:75 60.04821:37 66.04282:19 67.05307:93 69.06489:56 71.00884:37 73.04733:93 75.04371:19 77.03725:56 79.0519:93 81.03154:56 83.08198:37 85.02778:37 88.07019:37 91.05287:93 92.05542:19 93.06891:93 95.04506:37 97.02668:186 98.97535:37 105.06783:112 107.08356:56 109.06239:37 114.94706:56 117.06568:37 118.99406:37 119.0865:112 121.06557:37 123.07661:56 125.0221:37 127.9…	0.03613226	0.000387418	0.001080073	0.02675325	0.03442213	3.87E-05	0.000993581	3.87E-05	3.87E-05	3.87E-05	3.87E-05	0.000392547	3.87E-05	0.000510743	0.03412325	0.001165695	0.000694709	0.06340528
320	4.457	227.17352	Unknown	[M+H]+	TRUE	null	null	null	null	FALSE	FALSE	62.3	1	227.17755:2479 228.1809:319 229.18426:0	55.05371:1425 57.06887:142 63.94675:4 69.06936:1 71.06101:14 73.04717:3 77.03839:16 79.05309:30 81.03531:1 82.06568:210 83.05108:212 83.08326:422 85.04604:10 89.01768:3 100.09281:182 100.11117:1996 101.11117:89 103.95949:5 105.06965:21 110.06054:189 111.04196:156 111.08066:17 112.08305:33 114.94155:27 118.99777:5 126.09566:105 127.95616:9 133.11224:15 137.09575:13 141.11113:532 142.959:6 145.1028…	0.3143269	0.2571031	0.3803465	0.1692012	0.01633196	0.009399466	0.3709527	0.005336	0.001377901	0.004412803	0.5316577	0.009195614	0.004478733	0.3537063	0.006156257	0.5445658	0.4864158	0.4489475
321	2.962	227.17545	Unknown	[M+H]+	TRUE	null	null	null	null	FALSE	FALSE	55.08	1	227.17563:2163 228.17898:684 229.18234:106	54.0438:7 55.05337:765 56.96083:5 60.98345:16 72.93825:5 77.03558:1 81.06931:21 82.0628:16 83.0868:311 84.04463:262 86.09596:47 100.1024:525 100.11229:3005 101.11513:147 102.05449:23 109.10237:20 111.04764:7 114.94582:16 116.98504:6 119.08687:27 129.10539:6 131.05093:20 131.94643:9 132.96217:34 133.00938:1 133.10713:28 138.97026:4 139.08182:37 142.95035:41 144.95636:16 145.04988:12 146.91986:15 1…	0.274209	0.2336416	0.1916551	0.1749743	0.006807	0.006546452	0.4121469	0.004632706	0.002505274	0.004637819	0.4687907	0.002655954	0.005342583	0.2577718	0.003861652	0.5751188	0.4435007	0.4033322
322	4.434	227.67578	Unknown	[M+H]+	TRUE	null	null	null	null	FALSE	FALSE	17.91	1	227.67587:922 228.67922:80 229.68258:0	55.05371:1424 57.06887:145 63.94675:4 69.06936:1 71.06101:16 77.03839:9 79.05309:30 81.03531:4 82.06568:210 83.05108:211 83.08326:426 85.04604:10 89.01768:2 100.09281:182 100.11117:1995 101.11117:89 103.95949:5 105.06965:16 110.06054:189 111.04196:157 111.08066:18 112.08305:33 114.94155:24 118.99777:3 119.08559:6 126.09566:106 127.95616:11 132.95589:1 133.11224:14 135.07942:1 137.09575:5 140.0011…	0.1169544	0.1768506	0.2323958	0.1518065	0.000258085	0.000707725	0.09651931	0.000270994	0.000138449	0.000262518	0.3887365	0.001244456	0.001714411	0.2233818	0.000623621	0.4123133	0.08798154	0.1376109
323	8.671	228.19676	Unknown	[M+H]+	TRUE	null	null	null	null	FALSE	FALSE	31.79	1	228.19431:1892 229.19766:773 230.20102:42	53.03734:42 55.05331:594 57.06847:77 65.94351:4 67.05243:746 69.0678:297 79.05272:128 81.06291:194 81.06927:599 83.04815:43 83.08418:242 87.07881:9 91.04861:37 93.06737:122 95.08348:960 97.06414:34 105.065:52 107.0822:35 109.09794:400 111.08037:24 115.0594:0 119.08533:82 121.06287:18 121.10016:28 123.11623:78 125.05576:5 127.95433:41 129.06689:17 133.10063:166 135.07922:21 135.11697:24 137.09224:…	0.2398358	0.1155132	0.1692372	0.1564388	0.2075248	0.1980228	0.3036337	0.1316902	0.1651833	0.167274	0.2261315	0.2086845	0.1412927	0.168128	0.2069062	0.299378	0.1656694	0.175709
324	1.138	228.20714	Unknown	[M+H]+	TRUE	null	null	null	null	FALSE	FALSE	11.92	1	228.20714:596 229.21049:228 230.21385:0	56.94391:41 58.064:157 69.03046:19 70.06442:1345 72.0427:4 73.06752:42 77.03699:41 79.05168:37 81.06822:25 82.06426:245 83.04966:141 84.04352:260 84.08107:6830 85.03028:60 86.09484:60 88.03967:126 95.01212:9 96.07772:75 99.04157:39 104.05015:12 105.06959:1 110.05754:567 110.07384:57 111.04937:10 112.07255:113 113.00884:74 114.05456:139 116.96238:9 123.07889:23 124.07886:78 126.08775:128 127.02344…	0.07555288	0.05405621	0.1463371	0.008807011	0.0695298	0.1392522	0.000599303	0.008691164	0.05884757	0.002125146	0.009424342	0.006431083	0.05029603	0.01995301	0.0611868	0.02970074	0.02970068	0.001270186
325	10.998	228.26837	Unknown	[M+H]+	TRUE	null	null	null	null	FALSE	FALSE	32.13	13	228.26851:632 229.27186:453 230.27522:0	56.96076:14 57.06632:90 59.07311:8 60.08021:327 67.05452:5 71.08532:35 73.04523:7 77.03758:2 88.10634:4 93.07065:35 98.97434:50 105.0668:10 110.9482:13 121.10799:0 131.08961:18 133.01413:17 137.0986:22 139.99899:19 143.08849:17 145.09883:14 149.0202:43 162.96201:7 164.97816:10 169.96687:9 176.98384:15 178.96751:41 179.1149:2 189.09061:9 191.00031:202 208.03432:1 209.01309:40 210.01257:23 211.0103…	0.08899947	0.07484005	0.06650165	0.1260123	0.1302283	0.0371924	0.07636381	0.05317934	0.03151371	0.01538231	0.1869571	0.01346351	0.06717435	0.1084307	0.02347373	0.4044963	0.09208256	0.03813528
326	10.913	228.269	Unknown	[M+H]+	TRUE	null	null	null	null	FALSE	FALSE	10.6	4	228.269:530 229.27235:298 230.27571:21	57.06825:36 60.07676:154 60.08114:232 65.03814:9 69.03227:16 71.09004:9 83.08629:15 85.06473:9 97.07744:4 98.97606:221 106.06396:7 113.93893:0 117.07282:10 127.95499:13 129.06757:44 133.00679:20 137.09782:1 150.01756:0 151.97836:19 153.08931:33 155.12805:6 161.09212:6 163.97073:15 164.97946:23 169.96089:11 171.11343:14 173.08823:13 175.15468:4 178.99739:7 179.1032:14 188.77982:7 203.15466:4 206.1…	0.1098785	0.08046331	0.06020123	0.05313668	0.1209452	0.0371924	0.0836343	0.04590767	0.03417721	0.009050623	0.1869571	0.01398969	0.1226003	0.07999932	0.01280821	0.7058432	0.053515	0.01840655
327	5.457	229.06967	Unknown	[M+H]+	TRUE	null	null	null	null	FALSE	FALSE	15.31	2	229.06967:773 230.07302:0 231.07638:0	55.01682:96 57.03238:94 66.04463:3 69.03394:404 71.01081:133 77.03446:69 79.05665:6 81.03765:93 83.05088:36 91.05414:54 96.0195:4 97.02811:574 99.04428:31 103.03558:19 103.05421:44 105.06513:9 109.0258:109 111.04329:45 115.03831:63 121.03191:23 124.01265:2 125.01955:145 127.03283:112 133.00626:17 135.08423:21 137.06258:30 139.04196:44 141.05904:4 160.95369:0 161.44315:3 162.96646:16 163.04037:25 …	0.0600065	0.07043032	0.03458806	0.05166988	0.05213324	0.1003126	0.01667797	0.03356454	0.08517932	0.03572746	0.04843162	0.02832182	0.1410136	0.02660969	0.0577329	0.09326541	0.06629615	0.02414095
328	5.571	229.06975	Unknown	[M+H]+	TRUE	null	null	null	null	FALSE	FALSE	10.97	17	229.06975:551 230.0731:0 231.07646:0	53.04321:41 55.01524:58 57.03499:121 59.96492:4 66.04723:11 69.03418:349 71.011:99 79.05165:21 81.03508:155 83.04823:58 85.02358:184 87.03268:6 91.05658:23 95.08877:26 97.02909:538 100.07519:5 103.05508:31 105.06886:8 108.09083:8 109.02951:94 110.03001:8 111.04401:52 119.07984:17 121.02777:32 125.02156:109 127.03799:175 129.06735:0 133.10262:8 135.04343:49 147.0466:29 149.05515:48 153.01877:26 16…	0.04072803	0.05495069	0.039982	0.05166988	0.08120816	0.07377291	0.01667797	0.0412298	0.0471519	0.05579134	0.06125822	0.03917114	0.1410136	0.06780108	0.0750024	0.1005535	0.06584048	0.0154205
329	9.492	229.10658	Unknown	[M+H]+	TRUE	null	null	null	null	FALSE	FALSE	10.5	4	229.10658:528 230.10993:900 231.11329:537	57.06837:301 58.07231:12 71.08424:59 73.04537:91 81.03467:56 85.0623:65 88.03911:9 97.1013:20 107.04811:1 111.04264:23 113.67404:4 117.02112:16 118.99384:18 121.10267:13 123.03728:1 127.03366:88 149.01813:63 150.02307:20 157.09743:1 161.08708:3 164.98524:12 166.06989:3 176.98195:15 178.96754:30 180.97942:7 189.02087:20 191.99513:8 192.98845:5 193.01395:12 197.75111:4 203.14302:27 204.00133:7 205.…	0.06363557	0.03311285	0.1092546	0.05292982	0.06936044	0.0388585	0.06076616	0.06074781	0.04098761	0.02968954	0.03913036	0.002079662	0.05134594	0.06295754	0.06183441	0.07365431	0.05914738	0.07066985
330	1.125	229.15529	Unknown	[M+H]+	TRUE	null	null	null	null	FALSE	FALSE	27.31	1	229.15529:2424 230.15864:228 231.162:0	56.94391:41 58.064:157 69.03046:19 70.06442:1345 72.0427:4 73.06752:42 77.03699:41 79.05168:37 81.06822:25 82.06426:245 83.04966:141 84.04352:260 84.08107:6830 85.03028:60 86.09484:60 88.03967:126 95.01212:9 96.07772:75 99.04157:39 104.05015:12 105.06959:1 110.05754:567 110.07384:57 111.04937:10 112.07255:113 113.00884:74 114.05456:139 116.96238:9 123.07889:23 124.07886:78 126.08775:128 127.02344…	0.307362	0.1470992	0.2003407	0.06804278	0.2011372	0.06392375	0.1126768	0.08733103	0.1881725	0.07001732	0.1890055	0.1125857	0.1776608	0.1446168	0.2580431	0.2659352	0.1782862	0.1227549
331	1.081	230.10374	Unknown	[M+Na]+	TRUE	null	null	null	null	FALSE	FALSE	31	1	230.10156:2424 231.10491:2920 232.10827:769	53.03756:0 55.01791:32 56.04707:108 57.03243:58 58.06404:156 59.07341:30 60.07943:126 68.04731:110 70.06447:1360 71.06326:84 73.03015:31 77.03704:56 80.04925:20 82.06432:244 83.04842:142 84.04358:259 84.07983:6942 85.02382:30 85.08243:237 86.05952:99 86.09621:49 88.04105:111 93.04586:17 94.06206:39 94.99842:64 95.08653:15 96.07917:94 98.05194:53 98.09529:42 101.00753:0 102.05193:7 104.05166:8 108…	0.3073461	0.1206693	0.2095407	0.1166098	0.2613517	0.2357165	0.1373192	0.1417428	0.2178929	0.08167437	0.1828164	0.1409493	0.1724179	0.1662978	0.3161038	0.2318656	0.1785626	0.1155869
332	9.464	230.24529	Unknown	[M+H]+	TRUE	null	null	null	null	FALSE	FALSE	21.12	1	230.24606:1001 231.24941:154 232.25277:0	57.07053:374 62.05989:76 63.26153:4 65.03719:1 71.0867:59 75.02472:6 85.10022:28 105.06766:30 107.08342:0 109.09769:11 113.95001:5 118.99414:24 119.08504:13 121.02374:14 124.08616:8 127.95401:1 130.99728:10 133.01071:49 135.07231:13 137.09189:16 149.02374:5 153.97372:3 162.97137:18 173.07245:16 178.07384:23 182.06068:3 190.01883:9 190.99921:5 191.99974:51 192.99503:26 193.99289:8 203.13773:10 205…	0.126867	0.1013155	0.1185188	0.1961049	0.1624163	0.1101617	0.1512136	0.1380585	0.1643921	0.09647539	0.3325245	0.2065964	0.1295842	0.2263101	0.1549298	0.1686046	0.09529465	0.1848306
333	9.532	230.24657	Unknown	[M+H]+	TRUE	null	null	null	null	FALSE	FALSE	15.13	4	230.25156:710 231.25491:358 232.25827:548	57.06837:308 58.07231:13 67.05457:54 71.08424:61 73.04537:74 79.05246:9 81.03467:57 85.0623:88 88.03911:9 97.1013:21 109.10186:56 111.04264:24 113.67404:4 117.02112:15 118.99384:38 121.10267:29 123.03728:2 127.03366:87 149.01813:52 150.02307:25 161.08708:9 164.98524:13 166.06989:3 175.14571:5 176.98195:20 178.96754:31 180.97942:7 189.02087:14 193.01395:17 194.98671:2 197.75111:4 203.14302:26 204.…	0.298519	0.2413443	0.150876	0.07123963	0.2045488	0.1366203	0.08115035	0.05952189	0.1056171	0.05230984	0.198131	0.2199263	0.146529	0.1003269	0.07947168	0.08948425	0.1109069	0.09176534
334	1.195	231.17342	Unknown	[M+H]+	TRUE	null	null	null	null	FALSE	FALSE	14.93	1	231.17342:1006 232.17677:2103 233.18013:574	51.93584:6 55.018:88 55.05362:552 56.05033:206 56.96109:88 57.03251:44 57.05811:34 57.07198:58 59.05286:7 60.04339:543 61.02782:2 67.05621:66 69.03291:96 69.07046:249 70.06334:1201 71.04784:77 71.07046:35 72.0428:103 72.07996:2112 72.93489:26 73.08331:78 74.02432:19 74.06077:296 75.05329:5 77.03956:100 79.05302:112 81.03397:34 81.07211:136 83.04845:124 83.08448:48 85.02514:34 86.09622:1848 87.102…	0.127493	0.07693096	0.1092803	0.09302209	0.07371562	0.115853	0.0519501	0.06498694	0.1394713	0.08189313	0.08034427	0.0717191	0.07626471	0.2043481	0.1092776	0.1154136	0.09404717	0.1583127
335	1.195	233.14719	Unknown	[M+H]+	TRUE	null	null	null	null	FALSE	FALSE	11.18	2	233.14719:686 234.15054:496 235.1539:991	55.01805:65 55.05472:444 56.04933:109 57.02937:11 57.05817:79 59.0475:20 60.04455:374 65.03653:14 67.05513:80 69.07054:176 70.05988:506 70.06461:815 71.06697:39 72.04529:66 72.08125:2053 72.93499:1 74.05844:217 77.03718:103 79.05313:38 80.04939:10 81.06587:37 83.04986:55 85.02657:68 86.09635:1678 87.09373:59 90.05332:52 91.05443:134 93.07189:39 94.99994:20 95.08805:74 96.08069:3 98.06187:47 98.97…	0.1654794	0.06257941	0.0856151	0.0371963	0.06842487	0.06059891	0.03331651	0.0686518	0.09365111	0.02723312	0.1008633	0.06826971	0.08065706	0.1146021	0.06709521	0.1284812	0.08401497	0.04673688
336	5.656	234.20401	Unknown	[M+H]+	TRUE	null	null	null	null	FALSE	FALSE	14.06	4	234.20401:734 235.20736:0 236.21072:0	55.01635:37 56.04866:93 57.07029:75 67.05433:37 69.03334:112 69.07089:56 71.01138:56 71.08398:37 73.04511:112 74.05998:37 76.02698:19 79.05344:112 81.03312:56 81.07126:56 83.04757:37 85.02425:56 88.07194:75 91.05064:112 93.0626:37 95.08277:56 97.02446:93 98.97454:130 103.05759:37 105.0309:37 105.06708:112 109.02924:93 109.07053:56 111.04675:37 117.06658:56 119.08744:56 121.01528:37 123.11209:37 1…	0.06763706	0.06686949	0.04801826	0.07357144	0.03442213	0.03146425	0.0475263	0.05628932	0.02871835	0.001681366	0.09457748	0.1186577	0.04963154	0.1281794	0.09500623	0.07461429	0.000168137	0.1127494
337	5.741	234.21138	Unknown	[M+H]+	TRUE	null	null	null	null	FALSE	FALSE	12.47	7	234.21138:624 235.21473:0 236.21809:0	53.71642:19 55.01685:56 56.96309:56 57.06972:93 67.05592:37 69.06896:37 71.08439:37 73.04792:56 75.02963:37 77.00812:37 79.05505:37 81.06778:37 84.08057:37 86.10086:37 88.07355:75 90.02972:19 93.07101:37 95.083:37 97.03023:56 97.10536:38 98.97333:583 101.95117:75 105.07156:56 107.08587:37 109.10161:37 111.08106:37 116.98259:37 119.08591:75 127.95638:37 129.07056:37 130.96732:37 132.95442:37 134.1…	0.001656062	0.02607665	0.0075798	0.000388637	0.02838939	3.89E-05	0.07869005	0.02753815	0.01435258	0.02798942	0.05947357	0.03665717	0.07799241	0.1549167	0.03412325	0.07316452	3.89E-05	3.89E-05
338	11.822	235.16951	Unknown	[M+H]+	TRUE	null	null	null	null	FALSE	FALSE	14.08	1	235.16879:702 236.17214:1537 237.1755:113	54.04487:5 57.06963:483 69.06905:36 71.04761:13 83.08424:11 86.0986:1 91.05:29 92.05526:5 95.08902:4 97.10035:23 106.06177:16 107.0457:32 109.09795:37 111.03723:16 118.9975:10 123.04416:25 125.89093:4 133.01102:20 135.08247:42 137.96825:0 140.00261:37 145.09749:10 149.02065:9 152.02477:1 155.06239:2 162.96812:0 163.11057:9 169.96771:39 179.10648:429 180.1114:20 181.06403:33 187.11058:0 189.98225:…	0.0889757	0.06355935	0.06113343	0.07612893	0.09702396	0.1025316	0.1331714	0.07069071	0.08751978	0.08240566	0.1024106	0.07135996	0.06518085	0.1130869	0.08999328	0.1238478	0.09151484	0.07295024
339	4.889	237.14749	Unknown	[M+Na]+	TRUE	null	null	null	null	FALSE	FALSE	12.83	6	237.14749:642 238.15084:0 239.1542:0	53.04301:19 55.05277:56 57.0711:37 65.03886:19 69.03417:37 69.07054:75 77.04701:19 79.05176:75 81.06701:56 87.04081:56 91.05282:75 92.06351:19 95.01201:37 95.08635:56 97.02529:37 97.10042:56 98.97396:56 98.98942:37 104.04705:19 107.08219:37 109.09937:37 113.05804:37 114.94117:37 119.0867:75 121.06579:37 123.07998:37 127.05156:37 129.07143:56 131.08134:56 132.96021:56 135.11494:37 137.04388:37 139…	0.01888228	0.07250984	0.1394323	0.1178196	0.1410436	0.07568967	0.03091141	0.03087396	0.05628296	0.03229597	0.03838309	0.06035196	0.02119756	0.07266165	0.08275768	0.1286085	0.05090798	0.04025968
340	13.527	238.19881	Unknown	[M+H]+	TRUE	null	null	null	null	FALSE	FALSE	12.69	9	238.19995:533 239.2033:683 240.20666:340	57.07067:38 59.03089:264 60.02997:38 61.01207:37 69.07:37 71.62102:38 73.04536:302 75.02215:37 79.04988:37 81.0689:56 87.06119:19 93.06675:19 97.10101:19 99.06308:112 103.05182:19 105.07137:19 115.09316:186 116.09518:56 122.10332:19 127.94977:56 128.95644:19 133.1024:93 135.11543:37 139.10854:37 141.11095:37 145.09918:56 149.1292:37 155.96912:37 157.97539:56 169.96915:56 183.11755:19 185.12178:19…	0.1634034	0.1110522	0.1129191	0.1129554	0.09671748	0.128452	0.2014762	0.07424589	0.05620385	0.1112827	0.1035886	0.1246377	0.09459163	0.1495284	0.1199271	0.1859039	0.1240765	0.1220567
341	5.692	239.16377	Unknown	[M+H]+	TRUE	null	null	null	null	FALSE	FALSE	18.52	1	239.16383:1070 240.16718:0 241.17054:1067	51.02481:19 53.03645:75 55.01678:56 55.05239:56 57.02914:37 62.98127:19 65.03969:19 67.05255:168 69.03155:186 69.07027:112 71.04765:75 72.93953:37 78.03163:19 79.05534:56 81.03378:56 81.06938:112 83.08429:56 85.02625:56 87.04334:93 91.05409:149 93.07019:93 95.04639:56 97.02389:130 99.04282:56 99.23685:19 103.07996:19 105.06798:130 107.0852:112 109.09949:75 111.04324:37 111.98269:19 113.01916:56 1…	0.1356465	0.0208636	0.1712816	0.1823647	0.2399387	0.0945402	0.1016607	0.05390844	0.1089794	0.05354118	0.07504307	0.0662151	0.06534033	0.1276686	0.1382439	0.07645589	0.08767527	0.1321216
342	7.058	240.95004	Unknown	[M+H]+	TRUE	null	null	null	null	FALSE	FALSE	171.08	1	240.94952:8479 241.95287:14084 242.95623:99347	63.0183:151 63.01942:173 64.02785:112 65.04087:17 68.9964:3234 70.00057:125 71.08818:0 73.04334:8 75.02135:21 75.0238:21 77.03571:181 78.04416:501 79.019:16 88.02504:12 89.03883:666 89.06015:7 90.04502:1433 91.04878:137 92.02559:604 93.03077:59 94.04003:2975 95.04373:151 98.97266:32 100.02769:33 105.03045:58 106.04157:133 110.03229:112 114.94297:50 116.92871:115 117.03563:30 118.03993:2838 119.04…	1.074974	0.9572929	1.070282	0.9526803	1.003307	0.9852631	1.040879	1.078408	1.05182	1.010738	1.003895	1.013689	0.97136	1.026107	0.8262497	1.123906	0.8489419	0.9623698
343	4.718	241.06905	Unknown	[M+H]+	TRUE	null	null	null	null	FALSE	FALSE	20.8	3	241.06905:1058 242.0724:383 243.07576:0	53.03601:37 55.05196:37 57.06817:224 67.05212:56 69.03346:205 70.9544:37 73.02716:56 79.05616:19 81.03081:93 81.06768:37 82.03174:19 85.02582:75 85.06359:93 87.04423:19 93.0684:56 95.09141:38 97.03042:266 99.04381:56 105.06757:37 107.04681:37 109.10203:56 111.08004:37 115.04998:19 119.08808:37 123.08144:37 127.0324:37 129.06818:37 131.08134:37 133.0938:37 135.11664:37 142.94499:37 145.09721:37 14…	0.09912601	0.02839546	0.1088688	0.03307173	0.1373014	0.0855462	0.04020061	0.04712714	0.06039689	0.02777691	0.0540493	0.02426272	0.1049645	0.07098471	0.09590968	0.1126806	0.09281462	0.0581017
344	5.571	241.06914	Unknown	[M+H]+	TRUE	null	null	null	null	FALSE	FALSE	31.9	2	241.07227:1887 242.07562:1067 243.07898:0	53.03757:101 57.06764:11 65.03525:24 67.05382:69 69.03166:1837 71.04539:40 73.02651:221 77.03949:68 81.03137:306 85.02509:233 85.09281:10 91.04885:8 92.06088:6 97.02821:1361 98.02811:63 99.03735:69 107.04591:26 109.02444:101 115.06115:7 127.04091:240 135.04333:56 140.04799:2 149.05711:42 150.1245:34 163.04234:30 164.14229:30 165.07172:1 171.11507:4 181.05293:1 185.13046:7 195.17355:3 241.07364:191	0.394642	0.1720136	0.4178019	0.1525963	0.1084926	0.4524498	0.3371316	0.1808046	0.09613001	0.06526074	0.3340454	0.3148976	0.5683405	0.27924	0.2962199	0.3346721	0.1938388	0.1484409
345	5.457	241.06978	Unknown	[M+H]+	TRUE	null	null	null	null	FALSE	FALSE	29.19	1	241.06285:636 242.0662:1067 243.06956:0	55.0167:112 55.0607:4 57.03119:135 57.07065:16 66.03187:4 67.05246:23 69.0338:1985 70.03705:106 71.01066:103 73.02749:208 79.05272:46 81.03494:337 83.01211:33 85.02613:278 89.02397:8 91.05262:37 97.02792:1477 98.03062:77 99.04128:125 109.03002:114 111.03415:13 122.03111:3 127.03737:263 131.04919:57 135.04295:63 136.05406:4 141.06381:7 143.03294:35 148.04642:9 149.05325:37 155.03235:17 167.03651:7…	0.0806637	0.3803761	0.1567971	0.3030238	0.448391	0.280399	0.1828899	0.2476433	0.2749275	0.1378595	0.3340454	0.2980932	0.142728	0.5755729	0.59539	0.5735025	0.3066207	0.2444847
346	5.646	241.0735	Unknown	[M+H]+	TRUE	null	null	null	null	FALSE	FALSE	25.55	5	241.0735:1633 242.07685:0 243.08021:0	53.03895:105 55.01826:114 57.0701:67 67.04487:7 67.05296:64 69.03312:1901 69.0695:30 70.03755:65 71.00996:66 77.0385:25 79.04692:1 79.05069:46 81.0316:432 85.02399:203 87.04104:82 91.05441:72 95.0467:59 97.02975:1433 98.02825:71 99.04311:155 101.01894:23 103.05442:15 105.06968:10 107.08691:0 109.02746:125 119.07787:20 123.07885:27 127.0361:245 134.10622:10 137.09401:9 149.05865:34 151.07047:5 170…	0.321276	0.4213399	0.2263718	0.3006168	0.210767	0.2014435	0.1214614	0.3949737	0.2252505	0.2429605	0.1755196	0.3662794	0.579245	0.6095372	0.6576721	0.671656	0.3756807	0.3313699
347	4.832	241.07411	Unknown	[M+H]+	TRUE	null	null	null	null	FALSE	FALSE	10.22	4	241.07411:562 242.07746:281 243.08082:0	53.04207:19 55.01621:37 55.9344:19 57.03282:56 57.06908:37 65.03334:19 69.03085:93 69.06958:37 71.04575:37 71.93047:19 73.02807:75 79.05205:37 81.06985:75 83.0809:19 85.93933:19 87.04248:93 95.08402:93 97.02573:93 101.05885:37 104.0533:19 106.07826:19 111.04366:37 116.06176:19 123.11825:19 127.95476:56 130.07678:19 131.9436:37 133.10103:56 135.07632:56 140.95703:37 145.09789:37 147.10858:37 153.0…	0.0176541	0.00581127	0.09435855	0.05632726	0.06740866	0.06609115	0.03896258	0.04444946	0.05774657	0.03639	0.0457063	0.01129198	0.07195875	0.09005243	0.09691708	0.08491943	0.05862448	0.06645819
348	1.081	241.15256	Unknown	[M+H]+	TRUE	null	null	null	null	FALSE	FALSE	14.23	1	241.15375:771 242.1571:923 243.16046:154	53.03756:66 55.05458:113 56.04813:146 57.03137:161 58.06296:416 59.06798:26 60.04113:36 61.00899:14 67.0469:26 69.03285:57 69.06805:48 70.06565:514 71.07278:30 72.07991:724 72.93726:24 73.08446:26 74.00483:20 78.03552:60 80.04925:7 81.03522:19 82.06304:137 83.06258:101 84.07983:1213 85.02643:125 85.09154:14 86.0949:1059 87.09886:36 88.03708:42 89.04427:7 91.05294:52 93.06902:28 94.06069:15 95.050…	0.09769974	0.109081	0.08544794	0.05301131	0.1489314	0.09010218	0.03892315	0.07600091	0.06468222	0.05157855	0.08949608	0.051599	0.1223877	0.09103987	0.1242844	0.09127688	0.1392555	0.09293896
349	1.138	241.15579	Unknown	[M+H]+	TRUE	null	null	null	null	FALSE	FALSE	16.37	1	241.15579:819 242.15914:456 243.1625:0	55.05245:114 56.05021:136 57.03133:169 58.064:431 60.04109:37 67.05032:34 69.0328:70 70.06206:516 71.04655:16 72.07746:677 73.06269:80 74.05581:41 80.0454:17 81.03643:13 84.04093:233 84.07977:1231 85.02637:146 85.08107:64 86.09353:1017 91.05827:45 95.04791:56 97.02682:61 98.05747:253 99.04719:10 108.05053:19 109.07016:24 110.06791:179 113.02535:239 113.03135:702 114.94456:7 118.08604:74 119.06863…	0.1037931	0.1042439	0.2081713	0.0727879	0.1827244	0.2878227	0.04296844	0.05985095	0.1691522	0.05706642	0.07942997	0.07209495	0.1512469	0.1731332	0.1657712	0.2014987	0.1242633	0.09186932
350	7.067	241.95065	???	[M+H]+	TRUE	null	null	null	null	FALSE	FALSE	19.84	9	241.95065:1367 242.954:44333 243.95736:6827	50.0154:24 63.02171:279 64.02901:175 65.03974:44 66.04462:129 68.01807:12 68.9975:5073 69.9993:137 71.00594:15 75.01749:20 76.03114:49 77.03795:193 78.04515:632 80.01979:13 85.06628:20 89.033:379 89.03833:637 90.04718:2176 92.02638:819 93.02882:71 94.04079:4423 95.04309:305 99.02532:34 103.28292:4 105.03247:79 106.03777:159 110.03723:114 116.93367:226 118.04028:4194 118.92255:59 118.93179:248 119…	0.4291499	0.2267421	0.3012955	0.2357019	0.2144931	0.2355617	0.2840302	0.2141369	0.1442445	0.08886861	0.3223002	0.3023444	0.07658367	0.2061357	0.2604976	0.2767791	0.3104453	0.1769123
351	0.98	242.10132	Unknown	[M+H]+	TRUE	null	null	null	null	FALSE	FALSE	22.18	2	242.09998:828 243.10333:989 244.10669:162	53.03768:37 57.03255:206 59.07136:10 60.07846:33 67.9799:5 69.03298:181 70.06578:20 73.02907:143 78.03191:56 80.04812:2908 81.03408:78 81.05188:138 82.01457:45 82.99967:250 85.02526:298 86.05704:43 87.04365:27 91.03556:25 97.02424:86 98.09543:21 100.07598:79 102.02925:3 104.10366:720 105.10599:54 107.0286:8 110.07998:12 117.09551:25 117.10315:29 120.96549:40 123.05092:432 127.03799:80 128.07146:1…	0.173839	0.07551233	0.1591115	0.1384111	0.1341318	0.1721098	0.1048149	0.09053779	0.09073707	0.07631775	0.1190263	0.12939	0.1032567	0.1821138	0.09438261	0.1837195	0.191172	0.1369721
352	7.061	242.94672	???	[M+H]+	TRUE	null	null	null	null	FALSE	FALSE	171.3	1	242.94618:7888 243.94953:9176 244.95289:959	63.0183:151 63.01942:173 64.02785:112 65.04087:17 68.9964:3234 70.00057:125 71.08818:0 73.04334:8 75.02135:21 75.0238:21 77.03571:181 78.04416:501 79.019:16 88.02504:12 89.03883:666 89.06015:7 90.04502:1433 91.04878:137 92.02559:604 93.03077:59 94.04003:2975 95.04373:151 98.97266:32 100.02769:33 105.03045:58 106.04157:133 110.03229:112 114.94297:50 116.92871:115 117.03563:30 118.03993:2838 119.04…	1	1	1	1	1	1	1	1	1	1	1	1	1	1	1	1	1	1
353	0.911	243.0209	Unknown	[M+H]+	TRUE	null	null	null	null	FALSE	FALSE	15.67	1	243.0209:1054 244.02425:5468 245.02761:5298	54.98325:38 71.95036:22 82.01428:80 82.99552:605 83.99683:68 84.99372:104 95.06019:20 97.10322:17 98.974:976 100.02198:14 101.00735:622 102.00752:122 102.96964:20 103.00403:89 111.00608:98 113.0072:74 116.98362:16 119.01765:152 120.01493:34 122.97694:213 123.97963:57 124.02052:171 124.97693:31 126.01943:35 127.01851:57 129.03815:26 133.04372:81 138.08287:20 140.98862:217 141.03558:39 141.98468:70…	0.1335626	0.05314464	0.06447009	0.0166487	0.1129688	0.1026938	0.005393726	0.02051811	0.1683281	0.005350368	0.01642227	0.01191838	0.1074364	0.02380061	0.1296332	0.1586717	0.0565777	0.001247902
354	7.077	243.94585	Unknown	[M+H]+	TRUE	null	null	null	null	FALSE	FALSE	12.42	5	243.95409:592 244.95744:434 245.9608:39	63.02104:277 65.03682:25 68.01279:12 68.99689:3620 69.9987:129 73.04382:16 77.03246:91 77.03866:154 78.04463:578 83.08353:26 87.92217:3 89.03926:661 90.04277:1219 91.04247:30 92.02737:666 94.03086:191 94.04318:3228 95.04551:215 97.10229:12 105.03661:54 109.1029:10 118.03104:418 118.04331:3097 119.05038:210 120.01995:2036 121.02141:187 125.09886:13 134.03783:1577 135.04189:166 137.05959:55 138.030…	0.168332	0.107668	0.2672088	0.1021864	0.07639325	0.09658228	0.12941	0.1522534	0.1308083	0.1071949	0.0914126	0.2824999	0.1512868	0.1193946	0.2029966	0.2339521	0.2392862	0.1350334
355	1.081	244.15588	Unknown	[M+H]+	TRUE	null	null	null	null	FALSE	FALSE	11.18	5	244.15588:559 245.15923:799 246.16259:1598	55.01427:93 55.05408:192 56.04656:115 57.03084:132 57.07031:0 58.06565:276 59.06743:19 61.00732:9 67.05204:176 69.03219:100 69.07092:153 70.02598:80 70.06262:559 71.01022:68 71.92824:5 72.07922:563 73.02704:67 73.06566:197 74.05758:59 77.03258:28 78.03103:10 81.03189:59 82.06608:112 83.0592:72 84.04405:375 84.0803:1095 85.0321:188 85.08811:46 86.09536:822 87.098:45 88.04151:36 89.03806:23 91.0547…	0.1596713	0.08783565	0.09012826	0.09786125	0.07215098	0.1752282	0.04076837	0.04834661	0.09627505	0.03548369	0.06324507	0.0869616	0.06809136	0.09877762	0.100259	0.1447323	0.07847223	0.09622212
356	3.771	245.088	w/o MS2:Uridine	[M+H]+	TRUE	C9H12N2O6	Pyrimidine nucleosides	DRTQHJPVMGBUCF-XVFCMESISA-N	O=C1N=C(O)C=CN1C2OC(CO)C(O)C2O	TRUE	FALSE	17.08	1	245.088:1018 246.09135:1021 247.09471:276	55.05246:24 57.06973:0 59.96343:4 65.08305:4 67.05378:59 69.06683:16 71.05011:0 72.07745:34 72.93358:20 77.03697:37 79.05166:29 81.06819:44 83.04706:22 84.07845:32 85.06801:19 87.01313:9 89.93787:11 92.05541:5 93.06756:51 95.08642:75 97.0685:15 98.97126:12 101.05709:18 103.0514:30 105.06808:16 109.09959:5 111.04186:1 113.9806:1 115.05806:27 116.10863:5 118.06754:9 119.08396:34 120.07843:180 121.1…	0.1290144	0.2057019	0.3908708	0.1608706	0.2423744	0.2783274	0.111494	0.1220763	0.06935654	0.1011257	0.1270792	0.2003408	0.1787506	0.1873489	0.266422	0.340814	0.1673054	0.1176519
357	4.096	245.09039	Unknown	[M+H]+	TRUE	null	null	null	null	FALSE	FALSE	21.53	2	245.09312:1214 246.09647:1076 247.09983:235	57.07001:16 61.26319:4 71.04566:5 73.06179:12 74.94711:0 87.00558:12 91.05186:22 95.04962:5 97.06054:8 115.05697:76 117.05897:82 118.06184:35 119.08286:15 121.10233:0 128.04762:17 129.07074:26 130.06734:312 131.06937:36 132.08012:840 133.08498:70 140.05174:23 141.05624:20 142.06601:217 143.07262:49 147.11917:15 149.02136:51 149.96233:25 154.06244:19 156.07588:54 156.08823:28 157.07777:142 158.086…	0.198252	0.1106819	0.1567456	0.1117205	0.1383821	0.141567	0.06380999	0.09276382	0.1087025	0.09340017	0.1324683	0.1306512	0.1259893	0.1435698	0.1728869	0.2018122	0.1155757	0.07763731
358	3.708	245.09239	Unknown	[M+H]+	TRUE	null	null	null	null	FALSE	FALSE	18.37	2	245.09276:901 246.09611:684 247.09947:214	55.01813:75 57.03372:37 67.05404:93 69.07061:75 70.95637:56 72.08012:37 77.04592:19 79.05319:168 81.06974:93 84.08003:56 85.08002:19 91.05178:56 93.0624:37 93.06648:75 95.08671:93 97.11332:19 98.97717:75 101.05739:37 105.07127:37 107.08561:75 109.094:37 115.04776:56 116.91985:37 118.06171:37 119.08273:75 120.08493:56 121.1022:75 123.07442:37 128.05705:37 130.06235:242 131.08861:75 132.07834:298 1…	0.4190392	0.08213262	0.4613649	0.07519495	0.1308251	0.1469929	0.1395193	0.08168533	0.2403151	0.1463351	0.2701586	0.2385514	0.07325453	0.1092904	0.1555214	0.4287995	0.1080459	0.1637797
359	14.976	245.22462	Unknown	[M+H]+	TRUE	null	null	null	null	FALSE	FALSE	13.02	3	245.22462:823 246.22797:578 247.23133:160	57.07251:19 67.05216:56 79.05995:19 81.46741:19 85.06749:19 91.055:75 95.0845:37 105.0704:19 107.08473:37 119.08335:37 121.09972:37 124.12219:19 128.95256:37 133.09689:56 147.12827:37 148.12169:19 151.15498:19 161.13049:75 163.14616:37 171.1161:19 219.217:19 245.22778:75	0.1305833	0.1155873	0.08467646	0.1174184	0.07594161	0.06278107	0.06561578	0.06692906	0.09667062	0.0596541	0.1035886	0.08664422	0.1042069	0.2036416	0.1026416	0.1400891	0.1339743	0.07852867
360	1.081	246.14441	Unknown	[M+H]+	TRUE	null	null	null	null	FALSE	FALSE	10.49	1	246.14633:502 247.14968:308 248.15304:462	53.03756:66 55.05458:113 56.04813:146 57.03137:161 58.06296:416 59.06798:26 60.04113:36 61.00899:14 67.0469:26 69.03285:57 69.06805:48 70.06565:514 71.07278:30 72.07991:724 72.93726:24 73.08446:26 74.00483:20 78.03552:60 80.04925:7 81.03522:19 82.06304:137 83.06258:101 84.07983:1213 85.02643:125 85.09154:14 86.0949:1059 87.09886:36 88.03708:42 89.04427:7 91.05294:52 93.06902:28 94.06069:15 95.050…	0.06368311	0.1145219	0.1162815	0.0316927	0.08137753	0.1029665	0.02606179	0.0588315	0.05761471	0.02051391	0.1057953	0.03701631	0.1004525	0.07776056	0.09005725	0.06395651	0.07231697	0.06195683
361	7.442	246.2419	Unknown	[M+H]+	TRUE	null	null	null	null	FALSE	FALSE	120.54	2	246.2419:10071 247.24525:15729 248.24861:1573	55.05472:104 56.0599:18 57.06884:1204 58.06418:133 62.05703:91 67.05399:39 68.04864:62 69.06586:28 70.06463:2117 71.06818:91 71.08485:267 72.07887:20 77.04093:3 79.05567:49 81.06844:3 83.08464:39 85.09954:186 87.04238:4 88.07436:2241 89.07777:170 91.05177:26 95.08396:17 100.46347:4 102.09064:628 104.07058:24 105.75853:9 106.08553:1323 107.0871:123 111.10173:4 118.08478:11 131.08385:23 143.08438:4…	1.659081	0.918044	1.271041	0.7882306	1.492822	1.509001	1.156095	0.4631932	0.4541864	0.4064592	1.331039	0.6286509	0.4899827	0.8079182	0.4262928	0.8266836	0.6107239	0.7138814
362	7.361	246.24269	Unknown	[M+H]+	TRUE	null	null	null	null	FALSE	FALSE	113.42	1	246.24269:7126 247.24604:9205 248.2494:1322	55.05327:64 56.04892:26 57.06949:930 58.07129:74 60.05506:5 63.02255:16 65.03722:57 69.07007:11 70.06532:1594 71.06887:65 71.08673:305 72.93932:9 73.04911:6 81.07551:13 83.08407:4 85.09896:75 86.05781:36 88.06449:116 88.07509:2188 89.07583:90 90.07955:19 97.09737:22 98.95967:23 102.0914:542 103.09118:48 106.08484:1045 107.08786:60 108.0868:19 121.02535:17 121.93898:5 131.08464:29 142.94164:56 147…	0.9034492	2.20209	0.7277444	1.806352	0.5056214	0.5388216	2.669823	1.257057	1.312322	1.301796	3.841149	1.97603	1.520543	2.65404	1.247042	2.698761	1.770074	0.6870738
363	1.024	247.04131	Unknown	[M+H]+	TRUE	null	null	null	null	FALSE	FALSE	10.95	16	247.04131:548 248.04466:520 249.04802:520	53.04164:41 55.01784:167 55.05346:105 56.04803:61 57.03125:248 59.04829:52 61.02754:138 67.05234:44 69.03247:225 70.06406:343 71.01165:66 72.08185:337 73.02967:223 75.04171:21 78.02994:33 79.05865:10 80.04734:2124 81.06887:47 82.99753:155 84.04284:299 85.02436:388 85.08557:60 90.05094:15 91.05472:48 93.06942:58 95.02218:20 96.0795:91 97.0272:203 101.00494:130 103.03596:33 104.10659:781 106.02877:…	0.06411892	0.0217239	0.06622521	0.01928767	0.05968223	0.05180396	0.03312726	0.04017808	0.1029668	0.03802761	0.05436579	0.04533496	0.09599373	0.08040791	0.1237168	0.08581085	0.1347213	0.07081099
364	6.48	247.11674	Unknown	[M+H]+	TRUE	null	null	null	null	FALSE	FALSE	10.66	6	247.11674:538 248.12009:581 249.12345:169	53.03779:56 55.05165:94 57.06995:325 58.07282:37 59.04861:19 67.05621:56 69.06809:56 72.0823:75 73.03375:37 75.04586:19 79.05288:37 81.03254:75 81.06814:75 83.04826:38 85.05879:135 85.064:366 86.096:37 87.93617:19 91.0567:37 94.07269:37 95.08205:56 97.02233:93 97.02929:205 98.97519:56 100.93899:19 107.08345:37 109.10359:37 119.08185:37 124.97475:19 127.04016:37 127.96338:37 129.06796:19 131.09402…	0.09163015	0.07485145	0.1103025	0.1645877	0.2126139	0.06349616	0.02101503	0.02467981	0.02482199	0.02137647	0.02564441	0.01774812	0.05856242	0.05030815	0.05586204	0.05836313	0.03838827	0.03382705
365	9.492	247.1176	Unknown	[M+H]+	TRUE	null	null	null	null	FALSE	FALSE	68.44	2	247.1172:3940 248.12055:5107 249.12391:1200	53.03871:44 55.01908:35 56.89826:35 57.06988:4808 58.07276:217 69.02942:52 69.03411:78 70.03737:21 71.04787:34 73.04592:24 77.03711:12 81.06706:8 84.80396:38 85.02778:56 85.06425:5106 86.06875:256 87.0686:14 91.04893:1 91.05298:12 93.06769:36 97.02829:2128 98.03099:87 99.04165:69 101.02174:19 103.07876:25 105.06531:4 107.08982:16 109.02746:73 119.08408:15 127.03619:284 135.11395:35 145.04677:76 1…	0.4794736	0.359165	0.6038124	0.6209413	0.6655698	0.5511773	0.2862144	0.2151692	0.2496901	0.2092581	0.297403	0.1106397	0.4263767	0.298478	0.4378058	0.7018269	0.3758749	0.3759823
366	6.196	247.11772	Unknown	[M+H]+	TRUE	null	null	null	null	FALSE	FALSE	16.22	4	247.11772:855 248.12107:1373 249.12443:298	55.0534:25 57.06961:650 58.07356:56 67.05706:1 70.9547:5 75.03458:5 79.06268:4 81.03103:19 83.08793:0 85.05727:111 85.06248:579 86.06435:33 92.06046:7 95.08051:34 97.02079:107 97.02496:243 98.96943:3 111.98227:7 115.04993:10 120.0407:6 121.09663:0 127.0402:62 128.94771:7 131.94916:36 133.09846:0 134.95724:10 141.07008:8 142.95312:19 145.04247:18 147.10928:0 149.95924:14 155.97392:13 157.10289:10 …	0.09834948	0.07198569	0.1541419	0.08573829	0.227478	0.1564735	0.01945369	0.01220763	0.01364056	0.01555107	0.02321799	0.01530097	0.07266312	0.08182948	0.06316959	0.08008032	0.05857219	0.06709699
367	1.081	247.131	w/o MS2:Xanthatin	[M+H]+	TRUE	C15H18O3	Xanthanolides	RBRPTFMVULVGIC-ZTIIIDENSA-N	O=C1OC2CC(C(C=CC(=O)C)=CCC2C1=C)C	TRUE	FALSE	16.57	1	247.131:833 248.13435:922 249.13771:154	53.03756:66 55.05458:113 56.04813:146 57.03137:161 58.06296:416 59.06798:26 60.04113:36 61.00899:14 67.0469:26 69.03285:57 69.06805:48 70.06565:514 71.07278:30 72.07991:724 72.93726:24 73.08446:26 74.00483:20 78.03552:60 80.04925:7 81.03522:19 82.06304:137 83.06258:101 84.07983:1213 85.02643:125 85.09154:14 86.0949:1059 87.09886:36 88.03708:42 89.04427:7 91.05294:52 93.06902:28 94.06069:15 95.050…	0.1055601	0.0858074	0.1245235	0.06156132	0.1340189	0.1699718	0.02894791	0.06629674	0.09106672	0.02444543	0.05863839	0.05966709	0.0849896	0.1567044	0.1504525	0.1310575	0.09530213	0.105002
368	11.822	249.18771	Unknown	[M+H]+	TRUE	null	null	null	null	FALSE	FALSE	13.61	1	249.18571:616 250.18906:1061 251.19242:76	57.06856:476 58.07035:51 73.04203:17 75.04571:6 97.02522:8 98.96268:30 103.07274:8 107.19185:5 111.98114:16 114.9534:33 130.07796:17 131.08649:25 132.95564:20 137.05583:292 138.05783:23 149.0396:17 155.97107:153 157.97206:24 159.96616:34 164.07867:13 169.96404:9 173.98619:11 175.11304:45 179.09514:8 180.10951:53 189.0666:11 191.99232:10 193.12297:1013 194.12312:109 195.118:6 204.08923:4 207.03506…	0.07808055	0.05979911	0.06196921	0.06555425	0.1061537	0.07233534	0.189498	0.06771623	0.08401899	0.07940546	0.1140152	0.1003082	0.06112739	0.08848616	0.1641162	0.1272763	0.09669154	0.07143494
369	8.668	250.17709	Unknown	[M+H]+	TRUE	null	null	null	null	FALSE	FALSE	11.79	7	250.17709:650 251.18044:340 252.1838:42	55.05413:37 57.06821:37 71.09464:19 87.04373:19 91.05175:37 93.0637:37 95.0825:37 98.98126:56 108.08134:19 117.06305:37 121.06291:37 127.95747:75 129.06844:37 131.08318:19 133.10049:37 149.05824:75 155.97064:56 157.97693:56 159.96745:37 163.14792:37 169.95972:37 177.08929:56 189.93655:19 209.12172:37 211.86497:19 225.04366:37 250.1803:75	0.09943504	0.0381208	0.04735607	0.0678798	0.09016857	0.07229111	0.08204141	0.08907959	0.1010087	0.09931308	0.1909308	0.1532352	0.0566553	0.1430931	0.1389075	0.2054464	0.1217982	0.1316165
370	1.138	253.12675	Unknown	[M+H]+	TRUE	null	null	null	null	FALSE	FALSE	10.95	4	253.1275:518 254.13085:728 255.13421:364	53.03623:70 55.05322:195 56.04886:86 58.06262:196 60.04515:81 67.0511:112 69.06761:111 70.06402:445 70.95214:19 71.04614:73 72.07825:400 72.93558:45 73.06106:210 77.03777:55 79.05623:157 81.069:86 82.06504:133 83.05043:56 84.07796:833 85.06231:85 86.09824:469 87.09694:42 89.10496:14 91.055:164 92.05893:18 93.06428:95 95.07897:36 96.95665:8 98.06103:197 101.11753:10 103.05364:80 104.05234:68 105.0…	0.1681339	0.07923269	0.1309075	0.05193942	0.1275264	0.06811111	0.02246597	0.01114947	0.01435258	0.0087256	0.03571052	0.01697973	0.03131126	0.02786101	0.09238383	0.06681687	0.07192852	0.05229302
371	1.024	255.09647	Unknown	[M+H]+	TRUE	null	null	null	null	FALSE	FALSE	14.44	1	255.09669:664 256.10004:1375 257.1034:822	53.03545:67 55.01681:170 55.93184:1 56.04913:129 57.03557:213 58.06289:262 60.07936:55 61.02767:192 67.05259:9 69.03393:333 70.02774:71 70.06438:445 71.04888:46 72.07982:524 73.02764:226 73.08316:33 75.9464:3 78.03542:78 80.04787:4785 81.03256:135 81.0529:259 82.99684:401 84.04475:221 85.0263:542 86.02796:29 87.04339:90 90.09057:33 93.07297:34 95.0258:61 96.08317:83 97.02673:324 98.05878:121 98.9…	0.08422145	0.06696635	0.0802533	0.0727879	0.1048875	0.06387951	0.05294368	0.02298932	0.04693434	0.04784079	0.04124029	0.06303296	0.0469536	0.05245327	0.0893057	0.1317334	0.04269099	0.05436543
372	5.173	255.20892	Unknown	[M+H]+	TRUE	null	null	null	null	FALSE	FALSE	12.43	6	255.20892:708 256.21227:0 257.21563:0	55.05474:37 57.0667:37 67.055:56 69.07155:37 72.93477:56 72.93839:37 79.05409:56 81.06681:56 83.08682:37 87.04192:19 91.0553:37 93.06593:56 95.08475:56 98.97935:37 104.05833:19 105.0691:75 106.06441:19 109.10059:37 111.12023:37 117.07169:19 121.1059:37 123.11729:37 128.06239:56 129.0695:75 130.07574:19 131.08102:56 133.10323:93 135.11462:56 142.07465:37 143.08633:37 145.09499:37 145.10349:149 147…	0.06969723	0.05454048	0.08848243	0.05413961	0.0768691	0.08351886	0.008208873	0.02428622	0.06464926	0.03525242	0.07984316	0.04961121	0.05686794	0.06319588	0.1203748	0.08490963	0.07882333	0.05045088
373	1.024	256.08356	Unknown	[M+H]+	TRUE	null	null	null	null	FALSE	FALSE	14.72	1	256.08102:838 257.08437:1417 258.08773:1298	53.03545:67 55.01681:170 55.93184:1 56.04913:129 57.03557:213 58.06289:262 60.07936:55 61.02767:192 67.05259:9 69.03393:333 70.02774:71 70.06438:445 71.04888:46 72.07982:524 73.02764:226 73.08316:33 75.9464:3 78.03542:78 80.04787:4785 81.03256:135 81.0529:259 82.99684:401 84.04475:221 85.0263:542 86.02796:29 87.04339:90 90.09057:33 93.07297:34 95.0258:61 96.08317:83 97.02673:324 98.05878:121 98.9…	0.1062257	0.0791985	0.0576232	0.1430058	0.09445117	0.08903322	0.1305613	0.05474724	0.09823971	0.1125452	0.1113602	0.07706442	0.08505605	0.08631551	0.1023058	0.1089386	0.08746611	0.09512278
374	13.697	256.29761	Unknown	[M+H]+	TRUE	null	null	null	null	FALSE	FALSE	16.52	16	256.29761:826 257.30096:758 258.30432:0	57.06989:307 59.02792:137 60.08278:317 61.08848:15 69.07027:18 71.08451:23 77.03797:16 85.06499:286 94.07365:1 144.0804:7 163.14629:5 169.0957:17 191.00256:13 207.03374:7 248.07809:4 251.18149:5 255.49229:11 256.30325:2020 257.29892:349	0.01892189	0.0159639	0.02059854	0.02467217	0.03291395	0.01070433	0.05289637	0.01511759	0.00629615	0.005069098	0.04625136	0.004326365	0.04852846	0.03993156	0.01096134	0.1294412	0.02794523	0.01296183
375	5.627	257.06613	Unknown	[M+H]+	TRUE	null	null	null	null	FALSE	FALSE	12	16	257.06613:600 258.06948:0 259.07284:2134	53.03803:87 65.03783:26 69.03308:948 70.03632:77 71.08608:79 73.02791:123 77.03962:34 79.05305:32 83.04842:87 85.02769:398 87.04607:42 88.07673:631 93.07156:2 97.01409:25 97.02661:1123 98.02928:62 99.04414:133 102.0858:328 103.03393:34 109.02697:98 111.03848:88 125.02211:95 127.03856:258 137.06009:42 139.03944:132 143.03902:17 151.03471:90 161.12981:1 162.13336:19 163.03545:123 167.15405:4 171.96…	0.00026327	0.00026327	0.00026327	0.002632701	0.00026327	0.00026327	0.00026327	0.00026327	0.02813818	0.00026327	0.00026327	0.009671681	0.00026327	0.00026327	0.003661774	0.09406867	0.03188191	0.00306033
376	1.024	258.11029	Unknown	[M+H]+	TRUE	null	null	null	null	FALSE	FALSE	21.16	1	258.1098:1956 259.11315:1202 260.11651:448	53.94636:4 55.93184:15 57.03344:344 59.04838:36 60.08155:249 61.02767:63 69.03276:53 70.06438:3 71.0715:201 72.08221:127 73.02885:305 80.04787:8 81.03256:64 82.06676:140 84.081:1834 85.0263:72 86.08953:629 86.09608:1250 87.09478:109 88.01973:40 88.04092:30 89.94051:17 92.05131:34 94.9969:100 95.05609:8 97.02812:228 98.98527:291 101.00596:1 104.10912:2299 105.10713:129 110.0604:98 113.07028:146 11…	0.2479894	0.1820694	0.126105	0.1887897	0.1350431	0.1011751	0.06783163	0.2380359	0.3519185	0.1603423	0.2714334	0.2000986	0.09220608	0.1579216	0.1045924	0.1029926	0.2167193	0.07309138
377	3.241	258.16812	Unknown	[M+H]+	TRUE	null	null	null	null	FALSE	FALSE	11.72	5	258.16861:512 259.17196:171 260.17532:0	55.05384:56 57.07006:75 67.05292:75 69.06946:93 70.0647:37 71.04682:56 72.08013:56 77.03971:19 79.05191:56 81.06717:37 84.04243:38 84.07739:188 87.04365:37 89.93808:19 91.05304:56 93.06912:37 95.08523:37 97.07285:37 105.06967:37 108.0917:19 114.94761:37 116.07677:37 117.0632:37 119.08095:37 120.08159:37 122.10011:37 127.95133:37 131.08022:37 135.08101:37 144.09578:75 145.10443:37 161.09697:37 182…	0.09450647	0.04496898	0.117908	0.06769802	0.06604565	0.1198561	0.04881953	0.05979288	0.07528349	0.04998469	0.07372437	0.07401592	0.1316508	0.1293966	0.1432009	0.1807611	0.07904743	0.1255701
378	5.684	259.07837	Unknown	[M+H]+	TRUE	null	null	null	null	FALSE	FALSE	33.72	8	259.07837:1686 260.08172:0 261.08508:0	53.04199:60 55.05486:23 61.02904:41 67.05161:58 69.03291:802 71.04662:24 72.07872:68 73.02773:58 81.03633:149 81.07447:8 83.04695:55 84.01618:2 85.02489:234 97.02781:836 99.05097:22 107.08039:1 109.02971:92 113.02013:60 115.03163:34 123.03724:52 123.04821:59 127.03835:208 132.07864:6 139.03589:86 147.07796:9 155.85165:2 159.11401:8 163.0244:12 165.05363:39 168.9588:2 176.00198:2 185.14172:5 191.9…	0.0253639	0.09882008	0.1089267	0.1834992	0.2226067	0.3589859	0.06794991	0.1740426	0.1829048	0.2222903	0.1284858	0.2826002	0.2999023	0.1527291	0.1800905	0.1776853	0.170383	0.2074933
379	5.56	259.07986	Unknown	[M+H]+	TRUE	null	null	null	null	FALSE	FALSE	27.25	4	259.07697:1201 260.08032:877 261.08368:877	53.99782:4 55.05515:15 57.03193:151 57.06926:144 58.06244:44 61.02609:64 62.68978:4 67.0509:35 69.03338:917 70.065:406 71.08403:79 79.05726:13 81.0319:216 83.04762:78 85.02821:379 87.0453:18 88.07464:724 89.07938:31 95.05391:32 97.02869:1175 99.04205:135 102.08372:129 102.08942:344 103.04045:42 109.02489:121 122.07086:10 123.04167:77 125.02322:111 127.03811:235 132.10278:32 135.04041:49 137.02171…	0.2497247	0.2648059	0.275663	0.1204586	0.4322607	0.4356118	0.1167694	0.3134368	0.239135	0.1032258	0.1167317	0.2738138	0.2077295	0.1503711	0.2630161	0.1503649	0.2023022	0.1263649
380	4.832	259.08102	Unknown	[M+H]+	TRUE	null	null	null	null	FALSE	FALSE	14.15	16	259.08102:707 260.08437:0 261.08773:1013	53.0446:19 55.05334:37 57.03433:37 69.02999:75 69.06637:75 71.04723:37 72.08173:112 77.03386:19 79.04848:37 81.03442:75 81.06875:75 83.08748:37 85.02553:56 85.94337:37 91.05324:56 93.06929:75 95.084:93 97.02707:130 103.85736:19 107.08252:56 112.10542:37 117.06766:19 119.0808:56 121.09867:56 127.10908:37 129.06841:37 131.08315:56 133.0972:56 135.08228:37 137.10852:19 139.07156:37 141.04855:37 143.…	0.1779038	0.06698914	0.07900608	0.06309706	0.06997339	0.178177	0.02790701	0.04856599	0.03606936	0.03527743	0.05239652	0.04052417	0.04222235	0.06546869	0.0348748	0.1108684	0.04247436	0.03501552
381	5.48	259.08292	Unknown	[M+H]+	TRUE	null	null	null	null	FALSE	FALSE	34.3	1	259.08292:2020 260.08627:0 261.08963:0	53.04357:65 57.03332:187 57.06959:194 58.06278:27 65.03732:14 67.05593:7 69.03145:1136 70.06542:562 71.06898:49 71.08326:142 73.02629:102 79.059:20 81.02986:269 83.05457:7 85.02743:376 86.03303:28 87.04058:37 88.07387:512 89.07994:31 92.00777:5 97.02932:1340 98.02922:78 99.04549:134 101.02704:28 102.08866:400 109.0256:161 111.03862:27 113.0205:75 115.03507:71 121.06276:9 125.01774:77 125.09512:8 …	0.2560557	0.1380803	0.1714231	0.32821	0.227228	0.1939608	0.1615437	0.152789	0.2988858	0.0893499	0.2263776	0.1367649	0.1989581	0.3178522	0.4385094	0.5606994	0.3621525	0.2682394
382	5.571	260.08847	Unknown	[M+H]+	TRUE	null	null	null	null	FALSE	FALSE	10.9	16	260.08847:545 261.09182:0 262.09518:0	53.03803:87 57.03179:103 57.06805:183 58.06336:14 69.03308:948 70.0635:459 71.0837:82 72.0801:31 73.0267:117 77.03962:33 79.05305:30 81.03016:223 83.04585:79 85.02508:357 87.04212:47 88.07541:662 89.07614:40 93.07837:14 97.02661:1123 99.04414:133 101.05687:11 102.08866:412 103.0411:38 105.07792:12 109.02844:98 111.04592:90 115.03941:74 123.03588:58 123.04998:46 127.04015:230 129.06471:1 132.10806…	0.000153258	0.00153258	0.02743901	0.06404357	0.09832244	0.09288884	0.04124939	0.001832435	0.04396097	0.04145285	0.000153258	0.01782329	0.02836088	0.03149579	0.1116121	0.08539942	0.04782287	0.04554841
383	1.086	260.16302	Unknown	[M+H]+	TRUE	null	null	null	null	FALSE	FALSE	13.8	1	260.16302:1039 261.16637:456 262.16973:228	55.01997:196 55.0535:39 57.03239:353 60.08049:116 70.06206:450 71.01084:122 72.08106:647 73.06269:94 74.06067:72 77.03575:11 81.04406:136 84.0487:95 84.08107:2006 85.02637:251 86.05292:40 86.09484:1979 87.05532:26 91.0704:14 97.0296:197 97.968:10 98.98396:44 100.01928:37 102.06328:12 104.05591:10 104.10489:1735 109.02887:23 110.06643:242 115.08843:97 119.03474:756 120.08006:16 122.07205:1264 123.…	0.1317401	0.06723412	0.07289209	0.06212547	0.07716751	0.07520311	0.0965824	0.05481821	0.08861419	0.06956729	0.09521046	0.06046889	0.05799095	0.0733852	0.1516358	0.1153353	0.1016068	0.1042444
384	0.911	261.0311	Unknown	[M+H]+	TRUE	null	null	null	null	FALSE	FALSE	11.89	1	261.0311:649 262.03445:2531 263.03781:2296	54.98325:56 56.96303:44 57.06859:8 78.94741:9 81.0249:13 82.99681:818 83.99812:133 84.99242:115 95.06019:197 98.6778:24 98.974:1633 99.97538:34 100.97755:29 101.00735:779 102.00752:140 102.96964:33 111.0046:241 112.08737:515 113.0072:100 113.94888:10 115.01862:24 116.98362:71 119.01303:65 121.02414:0 122.9738:670 123.97963:234 124.02209:78 124.97377:203 125.02271:27 125.97822:47 126.96759:10 138.…	0.08224844	0.1110522	0.1646919	0.01271218	0.07144125	0.06373207	0.007081237	0.0141304	0.07801292	0.006425442	0.008589162	0.01718853	0.05852919	0.02639688	0.07617769	0.0771416	0.03510148	0.003610001
385	1.081	261.14291	Unknown	[M+H]+	TRUE	null	null	null	null	FALSE	FALSE	13.25	3	261.1431:610 262.14645:528 263.14981:792	54.03227:22 55.01554:395 56.04996:100 57.03321:687 58.06267:44 59.05032:46 61.02854:125 67.02806:19 69.03133:307 69.06888:77 70.06412:412 71.01054:165 72.07955:723 73.02616:296 74.05671:12 77.02426:13 81.04244:132 82.0639:126 84.04316:352 84.07941:1831 85.0273:659 85.082:116 86.09447:1325 87.0444:101 87.09711:73 94.03831:192 96.04408:41 97.02918:147 98.05704:93 99.03973:13 102.05427:49 103.03237:…	0.2534805	0.07708479	0.06269568	0.04870496	0.1245262	0.09297731	0.03240967	0.07511695	0.06853903	0.01435724	0.09426979	0.05457233	0.06887547	0.1071112	0.1457594	0.09521477	0.09575032	0.0772362
386	1.157	261.14334	Unknown	[M+H]+	TRUE	null	null	null	null	FALSE	FALSE	11.62	1	261.1478:590 262.15115:573 263.15451:1148	53.03971:24 55.018:102 55.05362:340 56.04821:179 57.05278:8 60.04339:63 61.02672:29 65.0376:12 67.05389:613 68.0532:33 69.03525:47 69.06928:393 70.03025:109 70.06452:532 71.04784:157 71.06688:33 72.07876:462 73.06278:435 74.06198:147 76.01548:3 77.03956:73 78.04928:23 79.05302:269 81.0683:451 82.06434:19 82.07458:45 83.04587:180 83.06003:167 83.08191:73 84.03842:186 84.04489:492 84.07856:235 85.0…	0.07478428	0.1025347	0.1258928	0.05682872	0.1134608	0.2223287	0.0308641	0.08128528	0.09205564	0.02032015	0.09426979	0.05296874	0.06887547	0.0960111	0.06517638	0.2260959	0.1051849	0.0772362
387	14.095	261.22049	Unknown	[M+H]+	TRUE	null	null	null	null	FALSE	FALSE	12.84	2	261.22049:774 262.22384:2080 263.2272:127	53.04074:19 55.05572:93 57.06772:37 65.94038:19 67.0539:168 69.07046:93 71.04666:37 73.05555:19 79.04926:37 79.05429:224 80.06066:38 81.06958:319 82.07075:37 83.0845:93 83.09351:19 89.06295:19 91.05295:205 92.06094:19 93.06767:224 95.08103:115 95.08516:229 97.06583:56 105.06819:149 107.08542:149 109.06578:56 109.10118:75 111.07471:37 117.06934:75 119.08561:75 121.09734:168 122.10328:75 123.11965:…	0.1816359	0.07058984	0.1319618	0.05176391	0.1249456	0.1091002	0.09490277	0.07798819	0.06546677	0.08760602	0.07405844	0.1031729	0.09924978	0.09784126	0.06935783	0.07530979	0.07821826	0.1160771
388	9.265	261.2218	Unknown	[M+H]+	TRUE	null	null	null	null	FALSE	FALSE	12.71	4	261.22287:593 262.22622:2092 263.22958:405	53.03919:38 55.05413:165 57.06823:5538 58.06786:421 62.05636:268 67.05326:32 68.05605:62 69.06863:115 70.06387:7847 71.0686:455 71.08646:2060 74.05887:102 79.05481:70 81.06756:88 85.06344:82 85.0973:536 88.07339:9377 89.07679:446 91.05347:8 93.06682:105 95.08842:41 98.97328:1 102.09094:2791 103.09502:177 106.08436:6040 107.08299:202 109.09872:54 111.08115:31 115.96624:7 121.0947:61 121.10092:102 …	0.1706457	0.1247486	0.1620881	0.05946769	0.07432051	0.08957139	0.05078304	0.0905507	0.1575949	0.09320015	0.08799276	0.09227351	0.1055559	0.0865879	0.1341025	0.1287652	0.1488619	0.1204819
389	10.496	261.22266	Unknown	[M+H]+	TRUE	null	null	null	null	FALSE	FALSE	14.09	3	261.224:656 262.22735:1644 263.23071:329	55.05332:112 57.06954:75 60.04526:37 67.05124:130 69.0701:37 77.04042:37 79.05515:130 81.03231:37 81.06663:186 82.07162:56 83.08794:37 87.04443:19 91.05251:112 93.06858:168 95.08056:75 95.08745:168 97.0598:37 98.97652:56 105.06625:37 107.07761:56 107.08491:130 109.09919:75 115.07278:19 117.99346:19 119.08814:93 121.06414:37 121.10299:186 122.09803:37 123.07678:37 131.0005:112 131.0862:130 133.098…	0.2068889	0.1018112	0.06744672	0.08597648	0.1398581	0.1956195	0.06122353	0.0474433	0.1009889	0.06458569	0.1315979	0.1054029	0.08582023	0.151665	0.08205411	0.1317138	0.09495103	0.0646829
390	7.815	262.23593	Unknown	[M+H]+	TRUE	null	null	null	null	FALSE	FALSE	11.05	11	262.23593:581 263.23928:563 264.24264:127	54.98692:9 55.05291:102 56.05064:116 57.06801:97 58.06331:48 67.05166:120 69.03177:17 69.06815:132 70.07399:23 74.05705:70 77.04065:48 79.05157:125 81.03119:38 81.06806:112 83.05073:30 85.09904:16 88.0751:302 91.05514:186 93.07393:173 95.046:48 95.08179:46 97.06656:28 97.09856:27 105.06153:74 105.06876:237 107.08303:133 109.0648:38 109.09577:16 112.97325:10 118.0879:32 119.07972:134 121.09912:66 …	0.09432422	0.06551353	0.08053618	0.07534538	0.06500524	0.07021217	0.1136073	0.05652805	0.06422732	0.061798	0.08168056	0.08706183	0.06053599	0.07301917	0.07355528	0.0997698	0.05910255	0.09367432
391	5.476	262.23654	Unknown	[M+H]+	TRUE	null	null	null	null	FALSE	FALSE	31.57	1	262.23654:2601 263.23989:1067 264.24325:0	53.04357:65 57.03332:187 57.06959:194 58.06278:26 65.03732:14 67.05593:6 69.03145:1136 70.06542:563 71.06898:49 71.08326:142 73.02629:102 79.059:20 81.02986:269 83.05457:7 85.02743:376 86.03303:28 87.04058:37 88.07387:512 89.07994:31 92.00777:5 97.02932:1345 98.02922:78 99.04549:134 101.02704:28 102.08866:400 109.0256:161 111.03862:27 113.0205:75 115.03507:71 121.06276:9 125.01774:77 125.09512:8 …	0.329794	0.3620535	0.1097817	0.3995186	0.3101541	0.1258865	0.1272888	0.2967449	0.1969937	0.1421785	0.4141347	0.1829852	0.2765451	0.29572	0.409543	0.7526669	0.4304357	0.08718227
392	5.578	262.23831	Unknown	[M+H]+	TRUE	null	null	null	null	FALSE	FALSE	27.43	2	262.2399:1586 263.24325:3201 264.24661:0	55.018:70 57.07092:222 67.05161:14 69.03177:1044 69.07166:62 70.06338:548 71.08597:111 72.08:36 79.05433:22 81.03022:285 83.05109:58 85.02782:329 86.0583:18 88.06632:95 88.07427:567 91.05437:35 96.08756:3 97.02696:1131 98.02826:69 99.34832:9 102.09196:377 103.09461:31 105.06974:15 107.04607:39 109.02902:111 111.03613:30 115.07344:6 125.02617:92 127.03951:233 127.11751:11 130.07356:12 132.101:43 1…	0.329794	0.1445411	0.1634832	0.1070381	0.1636987	0.4752444	0.1776697	0.1352454	0.1125791	0.2119021	0.2618156	0.2228161	0.1489212	0.1453574	0.136525	0.2090807	0.1992918	0.08718227
393	0.967	263.06122	Unknown	[M+H]+	TRUE	null	null	null	null	FALSE	FALSE	10.89	2	263.06165:534 264.065:879 265.06836:540	60.07955:29 71.07291:189 73.02787:225 80.9502:14 82.99709:589 83.99582:74 84.99271:136 94.99993:103 95.05913:210 98.98557:97 100.02796:20 101.01051:629 102.01071:105 103.00579:125 104.10511:1 105.10744:13 111.00495:112 112.08622:326 112.89349:38 113.00755:126 113.06761:72 115.03715:81 121.99428:6 124.00988:35 124.99783:1626 126.00396:12 127.01571:51 137.0134:17 139.02574:70 141.05109:10 142.96947…	0.1928956	0.04869503	0.05705101	0.05157586	0.09895959	0.1069254	0.06032457	0.05395361	0.07292326	0.03301477	0.06767592	0.05824724	0.08898325	0.08782219	0.1238047	0.1521575	0.08927384	0.06522514
394	14.957	263.23611	Unknown	[M+H]+	TRUE	null	null	null	null	FALSE	FALSE	49.82	1	263.23679:1850 264.24014:4121 265.2435:501	51.71195:4 53.03946:16 55.05337:229 57.06746:69 59.0461:9 65.03733:25 67.05362:764 68.05758:100 69.06666:169 71.08446:45 77.03679:43 79.05273:252 81.06927:686 82.07172:69 83.08547:103 91.05128:209 93.06734:245 95.04626:17 95.08482:740 96.0899:72 97.09888:47 99.13546:4 105.06638:181 106.07041:12 107.0836:159 109.09934:382 113.08957:22 117.07354:9 119.08368:152 120.08898:20 121.0985:172 123.11768:2…	0.2344873	0.2547159	0.4774567	0.2980907	0.4817485	0.4042287	0.1590124	0.1659838	0.1653217	0.1577858	0.2110367	0.2010757	0.2453801	0.4154721	0.2362564	0.2528677	0.3082342	0.6018006
395	13.917	263.23621	Unknown	[M+H]+	TRUE	null	null	null	null	FALSE	FALSE	20.75	7	263.23666:676 264.24001:1334 265.24337:221	55.05522:56 57.06825:75 65.04033:19 67.05202:112 69.06969:93 71.0887:37 77.07954:19 79.05582:93 81.06984:205 83.08859:19 85.1035:37 91.05038:37 93.06504:37 93.06776:75 95.08246:149 97.06586:37 97.10621:37 100.08289:19 107.0853:56 109.09218:37 109.10251:93 119.08838:37 121.10166:37 123.11144:56 124.11781:37 133.10199:56 147.11456:56 149.12531:56 151.14796:37 155.14795:19 159.12358:19 161.12666:56 …	0.2179663	0.1693416	0.2039088	0.1980418	0.2027905	0.2800672	0.08530604	0.2009356	0.2412843	0.06474195	0.1648996	0.1681102	0.1423825	0.1673789	0.1763168	0.1692413	0.2954605	0.151984
396	5.627	263.23691	Unknown	[M+H]+	TRUE	null	null	null	null	FALSE	FALSE	10.47	7	263.23691:534 264.24026:0 265.24362:0	55.05188:25 57.03072:110 57.06699:165 58.06445:49 69.03313:457 70.06355:580 71.08137:79 72.07895:28 77.03598:1 81.03152:157 83.05109:5 85.033:73 87.00271:9 88.07552:644 89.08159:15 91.77523:4 95.08644:5 97.02537:604 101.02297:29 102.08883:346 105.62597:4 109.02569:65 111.04166:19 115.03811:69 127.03883:161 132.10349:28 146.10571:4 149.0218:5 150.11153:21 156.17152:72 175.14012:8 177.16048:1 189.1…	0.008454633	0.01215809	0.000735001	0.04874257	0.06877168	0.007350014	0.06731118	0.03257089	0.000735001	0.02667683	0.01230791	0.06415214	0.000735001	0.1271579	0.05094502	0.0418083	0.03188191	0.03248258
397	14.209	263.23883	Unknown	[M+H]+	TRUE	null	null	null	null	FALSE	FALSE	15.54	3	263.2359:759 264.23925:1048 265.24261:108	55.05431:37 57.07055:19 67.05582:93 74.10048:19 77.03915:37 81.06915:93 83.08277:56 87.04573:19 91.04981:56 93.07266:56 95.08607:56 97.06258:37 109.10068:75 123.11285:37 128.06111:37 146.07011:37 147.11476:37 155.10255:19 159.12219:19 191.0032:56 192.00177:56 207.03268:149 208.02948:37 209.00623:93 223.05789:56 225.03632:75 225.08926:37 235.15903:19 245.23015:56 262.14151:56 263.23325:75	0.1427779	0.09479778	0.07804815	0.1429807	0.1441245	0.102738	0.1034428	0.08211117	0.1684929	0.09173755	0.1664645	0.1638423	0.1150516	0.1586111	0.136549	0.2357447	0.1194899	0.1471633
398	1.195	265.15421	Unknown	[M+H]+	TRUE	null	null	null	null	FALSE	FALSE	14	1	265.1539:1026 266.15725:1721 267.16061:955	53.03971:24 55.018:102 55.05362:340 56.04821:179 57.05278:8 60.04339:63 61.02672:29 65.0376:12 67.05389:613 68.0532:33 69.03525:47 69.06928:393 70.03025:109 70.06452:532 71.04784:157 71.06688:33 72.07876:462 73.06278:435 74.06198:147 76.01548:3 77.03956:73 78.04928:23 79.05302:269 81.0683:451 82.06434:19 82.07458:45 83.04587:180 83.06003:167 83.08191:73 84.03842:186 84.04489:492 84.07856:235 85.0…	0.1300761	0.06524576	0.1111383	0.06341674	0.06724736	0.1719476	0.06870692	0.1175985	0.07060917	0.05653514	0.1457168	0.180538	0.142841	0.1983128	0.123405	0.1170201	0.1298209	0.05960958
399	10.913	265.21494	Unknown	[M+H]+	TRUE	null	null	null	null	FALSE	FALSE	10.91	6	265.21808:607 266.22143:1146 267.22479:128	51.02703:19 55.05361:75 57.06876:37 62.01351:19 66.85042:38 67.05494:356 68.05657:37 69.06915:75 71.08697:37 73.06503:19 79.05405:130 81.02991:38 81.06805:282 83.08421:56 85.1043:19 91.05258:130 93.07137:149 94.07125:76 95.08474:207 97.06818:37 99.08052:75 103.07681:19 105.07056:205 107.08487:93 109.09618:56 109.10208:93 111.08007:37 116.06549:19 119.088:93 121.10439:75 123.11578:56 125.09634:37 …	0.1585382	0.1239282	0.09792665	0.1433631	0.1192757	0.07159813	0.05703629	0.184192	0.09288634	0.07615524	0.07872666	0.1194093	0.1148855	0.1643825	0.07999936	0.1321546	0.1928303	0.1601919
400	0.911	266.03561	Unknown	[M+H]+	TRUE	null	null	null	null	FALSE	FALSE	25.18	1	266.03543:1416 267.03878:6122 268.04214:5999	54.98325:56 56.96303:44 57.06859:8 78.94741:9 81.0249:13 82.99681:818 83.99812:133 84.99242:115 95.06019:197 98.6778:24 98.974:1633 99.97538:34 100.97755:29 101.00735:779 102.00752:140 102.96964:33 111.0046:241 112.08737:515 113.0072:100 113.94888:10 115.01862:24 116.98362:71 119.01303:65 121.02414:0 122.9738:670 123.97963:234 124.02209:78 124.97377:203 125.02271:27 125.97822:47 126.96759:10 138.…	0.1794886	0.1043294	0.1546562	0.03083394	0.1429793	0.1147398	0.005204473	0.02500887	0.1713344	0.00480033	0.01420684	0.02734463	0.1144535	0.02894208	0.1499888	0.1997355	0.07324325	0.008289632
401	1.081	268.10236	Adenosine; LC-ESI-QTOF; MS2; CE	[M+H]+	TRUE	C10H13N5O4	Purine nucleosides	OIRDTQYFTABQOQ-KQYNXXCUSA-N	NC1=C2N=CN([C@@H]3O[C@H](CO)[C@@H](O)[C@H]3O)C2=NC=N1	TRUE	TRUE	58.45	1	268.10367:5283 269.10702:6740 270.11038:1385	55.01791:240 55.05353:46 56.04707:96 57.03137:376 59.04736:49 60.05098:41 61.02775:97 69.03285:152 70.06565:505 71.0097:122 72.07871:637 72.93364:5 73.02774:321 74.05951:74 77.03828:6 81.04539:124 82.06304:167 84.04099:205 84.07983:2129 85.02643:296 85.04726:49 86.05952:87 86.09621:2152 87.03825:32 87.04483:63 87.0949:51 91.05428:22 92.02977:13 94.04425:63 95.04522:14 96.08193:28 97.02549:230 98.…	0.669786	0.275722	1.233167	0.5132889	0.4250101	0.5069593	0.1914852	0.161293	0.3798391	0.211152	0.1601611	0.2620875	0.1062204	0.2122051	0.1417138	0.2172014	0.1318603	0.1843775
402	9.492	271.12009	Unknown	[M+H]+	TRUE	null	null	null	null	FALSE	FALSE	16.27	3	271.11725:907 272.1206:2655 273.12396:540	55.05604:141 57.07017:6241 60.04262:105 69.06843:147 70.0672:7173 71.08387:2007 73.0631:5 81.03428:212 82.03523:5 85.06321:68 85.09968:703 86.10046:45 88.07449:11370 102.085:1558 106.08557:5932 107.08568:83 109.02917:16 127.03798:48 139.11226:8 150.14024:12 163.15068:26 201.16687:20 208.03423:27 210.22131:6 215.18251:3 225.04543:57 227.03687:6 230.24612:1431 243.21593:35 254.255:24 256.26974:5645…	0.172904	0.05800445	0.09325276	0.1296793	0.1219856	0.06489687	0.07344615	0.04965642	0.09736287	0.05772897	0.08947849	0.08550835	0.1514463	0.1572066	0.09857207	0.1331146	0.1195721	0.09406801
403	5.116	271.20334	Unknown	[M+H]+	TRUE	null	null	null	null	FALSE	FALSE	10.76	3	271.20334:538 272.20669:284 273.21005:142	55.05127:45 67.05364:81 69.06668:58 77.0393:63 79.05402:179 81.06804:167 83.08551:63 91.05133:95 93.06876:204 95.08213:174 100.1137:110 105.06647:433 105.07805:89 107.08514:211 109.09648:69 117.06906:30 119.08071:196 121.10172:77 127.03431:2 128.05817:23 129.06529:51 130.07474:30 131.08005:114 133.10062:282 135.1104:80 142.07544:31 143.09052:45 145.10262:217 147.04655:58 147.11507:517 149.13448:9…	0.1012575	0.06069359	0.05532804	0.04551438	0.07563514	0.094754	0.01419402	0.03400974	0.03374209	0.02450169	0.03184232	0.03789328	0.08879054	0.06031019	0.05407912	0.08694715	0.05406778	0.0431566
404	3.582	272.26736	Unknown	[M+H]+	TRUE	null	null	null	null	FALSE	FALSE	10.24	3	272.26736:545 273.27071:383 274.27407:0	55.05226:84 57.07167:122 65.03271:6 67.0524:135 70.063:121 72.07961:487 77.03672:37 80.0527:25 81.0692:34 81.07556:28 83.08282:22 84.07818:20 91.04985:15 93.06998:116 95.08061:69 97.06263:40 98.97095:22 105.07065:0 107.08498:13 109.10516:26 116.06568:94 117.06582:32 119.08514:49 120.0827:1 123.08:3 127.10892:73 131.05234:22 133.0955:6 135.12001:10 141.0721:8 142.06509:38 147.08569:7 152.10463:7 1…	0.08075085	0.05373716	0.05608023	0.03609934	0.05983547	0.0922917	0.02143296	0.02458302	0.06596123	0.02400165	0.03182473	0.04694691	0.04384374	0.0477289	0.05695737	0.07368369	0.04222038	0.0174112
405	4.775	272.26764	Unknown	[M+H]+	TRUE	null	null	null	null	FALSE	FALSE	14.35	1	272.26764:877 273.27099:0 274.27435:0	55.01354:10 57.03224:54 58.06384:89 61.02533:44 67.05244:41 69.03261:136 69.07016:17 71.01183:28 72.07726:139 77.03924:12 79.0527:28 81.02984:70 81.06543:22 83.04941:0 84.07693:32 85.02742:77 87.04188:10 89.05993:1 91.0526:35 93.06867:57 95.08479:74 97.02512:236 101.52156:3 105.06636:66 107.08357:19 111.04306:31 112.11256:148 113.02348:10 119.07595:18 121.09536:24 123.11295:5 125.02087:14 127.027…	0.1111543	0.06255092	0.04965765	0.08548755	0.1262844	0.141943	0.08164714	0.08084008	0.09446862	0.05471626	0.09872701	0.0956561	0.1267667	0.08668154	0.133223	0.1867365	0.1062979	0.08030395
406	4.605	272.26944	Unknown	[M+H]+	TRUE	null	null	null	null	FALSE	FALSE	11.92	2	272.26807:617 273.27142:348 274.27478:0	55.0536:56 58.06302:75 58.07055:19 69.06574:37 70.06569:19 72.08114:56 81.06956:56 84.07854:56 91.05832:19 93.07446:19 97.02685:56 103.04861:19 109.10115:75 112.10695:75 117.00667:37 119.0825:56 123.04441:37 127.11097:37 131.08353:37 133.0976:75 135.11391:37 145.10286:37 147.11015:56 149.13988:19 154.96596:37 159.11028:37 161.13483:37 171.15013:19 175.1451:37 184.17097:37 191.00381:37 198.17175:3…	0.1416765	0.05628387	0.06710598	0.04530125	0.1004436	0.07552011	0.0302648	0.04034584	0.09340058	0.0291645	0.05603615	0.06864554	0.1042003	0.1007951	0.08364514	0.156693	0.07027766	0.03712507
407	3.809	273.08347	Unknown	[M+H]+	TRUE	null	null	null	null	FALSE	FALSE	13.9	1	273.08347:695 274.08682:328 275.09018:82	55.05224:93 57.06951:75 58.06593:19 67.05585:56 69.07127:37 71.04747:37 72.08199:75 74.08835:19 79.0539:75 81.06791:37 84.08075:56 85.06121:37 88.10693:19 93.06589:37 95.05031:56 95.08198:56 95.09024:19 107.08498:37 109.10221:37 114.94262:37 116.06872:37 119.08514:56 123.04397:37 130.06487:56 131.04588:37 131.95108:37 132.08089:75 132.95219:37 135.07735:56 135.11674:37 137.12012:19 142.06006:37 1…	0.08814371	0.1063861	0.2006108	0.08905423	0.1448988	0.1832785	0.07029192	0.09096364	0.1045754	0.06940477	0.1254264	0.1074325	0.09479098	0.08477476	0.1347181	0.2221286	0.08839238	0.08483502
408	4.093	273.08521	Unknown	[M+H]+	TRUE	null	null	null	null	FALSE	FALSE	14.44	1	273.08371:772 274.08706:417 275.09042:83	55.05249:56 57.06657:37 60.04441:19 69.06922:56 70.06682:19 81.05935:37 84.07851:56 88.0397:19 91.05021:37 95.08649:56 100.94079:19 113.96259:37 115.05663:37 124.98971:37 129.06557:37 130.06857:149 131.05444:37 132.07812:112 135.11887:56 137.09415:37 142.06226:75 144.0773:37 146.04851:37 149.13303:37 156.04549:56 157.07028:56 158.08423:75 159.0872:224 160.08618:56 161.13132:56 165.0899:37 167.062…	0.09784237	0.08323221	0.116005	0.06766667	0.08661989	0.0912596	0.09125175	0.05719263	0.06546018	0.06017289	0.07301227	0.08657741	0.07368645	0.08061221	0.1009066	0.1431454	0.08215494	0.1278356
409	3.709	273.08551	Unknown	[M+H]+	TRUE	null	null	null	null	FALSE	FALSE	11.96	5	273.08508:552 274.08843:319 275.09179:43	55.05489:47 57.06686:70 59.04114:14 67.05409:89 69.06947:23 72.08134:278 73.0859:6 81.071:48 93.06915:54 95.08526:60 98.97568:8 101.06297:20 103.06162:8 106.06938:2 107.09571:8 109.09976:3 116.06769:5 120.077:9 121.10667:8 123.08674:9 127.11098:61 129.06073:21 130.06694:103 131.05441:14 132.07809:132 140.04628:11 142.06554:71 154.07414:2 158.06097:54 159.09058:178 165.09151:34 167.98718:2 170.061…	0.2685831	0.1273067	0.2400142	0.1168982	0.07124768	0.07840998	0.08076395	0.1007968	0.1160931	0.08831857	0.1580863	0.1355455	0.1325413	0.1341721	0.07923183	0.08911201	0.1251149	0.1011989
410	4.832	273.18134	Unknown	[M+H]+	TRUE	null	null	null	null	FALSE	FALSE	14.98	3	273.18027:692 274.18362:1067 275.18698:0	55.05323:75 57.07052:56 61.03072:19 67.05114:75 67.22586:19 69.03011:56 79.05128:56 81.06908:112 83.08269:37 85.02463:56 91.05375:56 92.04955:19 93.06711:186 95.08184:75 97.02631:75 98.03179:37 98.97641:56 103.05377:37 105.06324:37 105.06758:112 107.08334:112 109.09908:37 111.04282:37 112.10634:37 113.11183:19 115.03631:37 119.08648:56 121.10132:56 123.07196:37 125.1043:37 127.03707:37 128.05615:…	0.09330206	0.06518308	0.07120769	0.05931098	0.08306315	0.1045442	0.02393269	0.03074491	0.1018394	0.03817762	0.0545592	0.0664239	0.07172617	0.09859886	0.08118264	0.1333105	0.06823088	0.06941453
411	5.243	273.22037	Unknown	[M+H]+	TRUE	null	null	null	null	FALSE	FALSE	25.24	1	273.21494:743 274.21829:862 275.22165:0	62.92872:4 67.05268:103 69.0704:9 73.04464:7 79.05175:129 81.06701:47 84.07985:14 91.04892:180 91.05296:206 93.06496:103 94.07578:13 95.08518:105 105.06969:317 107.07964:37 109.10125:47 115.05523:0 117.06944:70 119.08879:82 121.099:15 133.09779:91 135.11082:59 135.11575:65 144.09274:12 145.1048:51 147.11383:300 148.11578:17 149.1315:37 158.99303:11 159.11948:46 161.09032:3 161.12975:2138 162.1333…	0.09419744	0.1317335	0.1284194	0.08245368	0.1723687	0.214212	0.1525778	0.07440075	0.1302347	0.07031734	0.1859461	0.09066156	0.1976889	0.1730056	0.2690284	0.1806632	0.239697	0.2186873
412	1.195	274.20245	Unknown	[M+H]+	TRUE	null	null	null	null	FALSE	FALSE	13.54	1	274.20001:683 275.20336:1147 276.20672:2599	53.03971:24 55.018:102 55.05362:340 56.04821:179 57.05278:8 60.04339:63 61.02672:29 65.0376:12 67.05389:613 68.0532:33 69.03525:47 69.06928:393 70.03025:109 70.06452:532 71.04784:157 71.06688:33 72.07876:462 73.06278:435 74.06198:147 76.01548:3 77.03956:73 78.04928:23 79.05302:269 81.0683:451 82.06434:19 82.07458:45 83.04587:180 83.06003:167 83.08191:73 84.03842:186 84.04489:492 84.07856:235 85.0…	0.08662235	0.1146928	0.09500144	0.1123662	0.1860231	0.08480899	0.087238	0.05344388	0.09864188	0.1297839	0.2077311	0.06927195	0.06949345	0.2085703	0.1837203	0.09632169	0.0630243	0.1485077
413	5.684	274.20395	Unknown	[M+H]+	TRUE	null	null	null	null	FALSE	FALSE	10.81	9	274.20395:544 275.2073:0 276.21066:0	53.0387:56 55.05465:75 57.06873:56 67.0525:37 69.0338:149 71.05109:37 81.03091:56 81.06778:37 83.08778:37 85.02323:56 87.04288:19 91.05625:19 93.06551:56 95.08019:56 97.02739:186 97.06495:37 103.04189:37 107.08431:56 109.02629:37 113.95532:19 117.11078:19 119.08422:56 123.04609:37 125.13031:19 128.04086:56 131.08995:56 133.09917:56 135.11545:37 145.09747:75 147.11156:37 151.03554:37 156.08549:19 …	0.005743671	0.005743671	0.005743671	0.005743671	0.005743671	0.005743671	0.005743671	0.005743671	0.05743671	0.005743671	0.005743671	0.005743671	0.005743671	0.005743671	0.005743671	0.005743671	0.005743671	0.005743671
414	9.344	274.27328	Unknown	[M+H]+	TRUE	null	null	null	null	FALSE	FALSE	788.19	11	274.27142:34332 275.27477:36190 276.27813:4915	55.05329:183 56.89998:59 57.06947:5998 58.06478:464 58.07231:347 60.04183:82 62.05532:214 62.05866:321 65.5676:4 67.05207:0 68.04668:174 69.06973:93 70.06613:7938 71.06729:372 71.08514:2191 72.08634:134 74.06111:75 79.05325:8 82.0645:2 84.07737:30 85.09555:381 85.09946:664 86.05698:175 86.10545:45 88.06492:430 88.07553:10889 89.07891:524 90.07726:16 101.7807:28 102.09008:2839 103.09126:152 104.07…	3.845748	4.966751	3.916982	3.996051	7.28716	6.508891	10.20081	6.342182	4.682173	5.749508	4.829149	7.820723	5.693659	8.807714	5.858622	11.537	6.484182	7.696099
415	9.422	274.27481	Unknown	[M+H]+	TRUE	null	null	null	null	FALSE	FALSE	402.44	9	274.27664:15209 275.27999:25015 276.28335:3686	55.0526:132 57.03358:43 57.06985:2832 58.06302:141 62.05686:135 62.05909:171 66.04919:5 68.053:70 69.07141:105 70.06429:4071 71.07258:161 71.08448:1072 73.04801:23 74.05681:73 77.72611:4 81.06657:43 83.08528:57 85.09754:274 86.06029:105 87.80875:42 88.07492:5311 89.07698:236 97.09842:12 98.97193:19 101.77445:12 102.08953:1253 106.08431:3038 107.08001:37 114.06849:7 121.0991:15 125.69179:4 129.081…	7.107081	8.284553	10.70833	11.07919	2.27528	2.837563	3.686643	1.779308	1.604358	1.800536	11.88418	3.079879	1.700237	3.290902	2.028527	3.564461	1.944812	2.642216
416	1.176	275.1076	Unknown	[2M+Na]+	TRUE	null	null	null	null	FALSE	FALSE	39.6	1	275.10614:1095 276.10949:2320 277.11285:2114	53.03971:24 55.018:102 55.05362:340 56.04821:179 57.05278:8 60.04339:63 61.02672:29 65.0376:12 67.05389:613 68.0532:33 69.03525:47 69.06928:393 70.03025:109 70.06452:532 71.04784:157 71.06688:33 72.07876:462 73.06278:435 74.06198:147 76.01548:3 77.03956:73 78.04928:23 79.05302:269 81.0683:451 82.06434:19 82.07458:45 83.04587:180 83.06003:167 83.08191:73 84.03842:186 84.04489:492 84.07856:235 85.0…	0.1387923	0.3025906	0.1900543	0.3865933	0.6349867	0.3536116	0.08546375	0.07163919	0.1339662	0.1197082	0.1148328	0.08941711	0.2779472	0.3861129	0.4282036	0.3888133	0.3345584	0.1742383
417	1.081	275.11066	Unknown	[M+H]+	TRUE	null	null	null	null	FALSE	FALSE	17.75	9	275.10843:506 276.11178:1193 277.11514:596	55.01819:150 55.05695:97 57.03374:195 59.05082:32 60.04242:48 61.02572:82 67.05738:23 69.03054:153 69.07044:95 70.06331:277 71.01328:60 72.0727:80 72.0811:392 73.0277:154 73.08323:33 77.03941:7 81.04393:86 82.06539:97 83.0482:53 84.04334:646 84.07959:834 86.05793:77 86.09724:1527 87.0419:57 87.09988:63 88.04338:18 94.03423:29 95.04063:14 97.02916:118 98.97927:0 100.01596:21 101.07082:52 104.05389…	0.3513387	0.2876009	0.4791282	0.4449578	0.6330026	0.9280627	0.1085448	0.07219408	0.05336893	0.1319028	0.1517917	0.07971202	0.1176299	0.1373983	0.1313122	0.1603762	0.3667839	0.07774872
418	11.367	275.19876	Unknown	[M+H]+	TRUE	null	null	null	null	FALSE	FALSE	16.75	3	275.19876:1022 276.20211:2628 277.20547:393	55.05303:149 57.07032:37 67.05328:93 69.0358:37 69.06983:56 73.09112:19 79.04861:56 79.05489:56 81.06765:93 89.00498:19 91.05497:93 93.06563:37 95.08172:37 97.09715:37 98.97911:56 103.07231:19 105.0646:75 107.04965:75 107.08326:75 108.09098:19 117.0671:37 119.08181:93 121.09506:56 125.09637:37 128.0657:19 131.08121:75 133.09689:75 135.11649:56 142.07497:37 145.09364:37 147.11288:93 149.09433:168 …	0.3930652	0.6452276	0.105095	0.2833977	0.4135092	0.5552983	0.08289306	0.1930445	0.1609045	0.1507041	0.3394873	0.2560406	0.1824452	0.2696381	0.3481723	0.2411716	0.08457522	0.2180857
419	10.799	275.19943	Unknown	[M+H]+	TRUE	null	null	null	null	FALSE	FALSE	31.9	1	275.19922:3039 276.20257:8161 277.20593:1691	53.0366:100 55.01693:161 55.05255:761 57.06875:151 65.03757:77 67.05271:1073 68.99533:11 69.06808:631 73.06396:63 77.0358:529 77.042:373 79.05173:2012 81.06826:984 83.04326:118 83.08702:189 85.06547:83 88.04367:13 91.05155:970 92.05953:68 93.06761:2388 95.08509:723 96.08326:20 97.06159:43 97.10055:170 103.06004:24 105.06812:538 106.0707:42 107.04735:111 107.08242:1186 109.06423:103 109.1011:475 1…	0.3852682	0.3856974	0.1384294	0.2009628	0.2788289	0.9088215	0.0950526	0.2657612	0.1580498	0.3712443	0.1593962	0.09115434	0.1427347	0.2896762	0.4646135	0.1876377	0.1101226	0.08638747
420	9.151	275.19989	Unknown	[M+H]+	TRUE	null	null	null	null	FALSE	FALSE	45.86	2	275.19989:3735 276.20324:5695 277.2066:1570	53.03773:24 55.05371:182 57.03474:32 65.03656:15 67.05285:201 69.07057:142 71.04558:36 75.04607:6 79.05064:211 81.06971:331 83.08205:56 88.02001:3 91.0477:218 91.05309:479 93.06781:232 95.04537:60 95.0853:315 97.06459:36 104.06477:21 105.07125:658 106.07239:102 107.04759:92 107.08412:194 108.08891:43 109.09692:65 115.05531:14 117.06799:178 119.08425:459 120.08645:42 121.10684:50 123.07753:19 125.…	0.8227855	0.3404322	0.3460864	0.4673608	0.7125655	0.9875411	0.200593	0.4531342	0.311544	0.3449737	0.597549	0.3949353	0.1279695	0.4402942	0.5861476	0.3769506	0.4680397	0.4466968
421	9.492	275.27258	Unknown	[M+H]+	TRUE	null	null	null	null	FALSE	FALSE	50.65	18	275.27258:2537 276.27593:1844 277.27929:169	55.05185:104 56.0517:65 57.06801:3714 58.06548:277 60.04256:38 63.06575:4 68.04519:78 70.06463:5632 71.06936:241 71.08484:1465 72.09323:33 81.03009:158 85.06277:78 85.09924:429 86.05808:122 86.09869:12 88.074:7303 89.07739:313 97.0613:24 98.97379:13 99.08339:4 100.07401:16 102.08998:1957 103.09691:91 106.08333:3799 107.08341:65 109.02685:29 127.03523:35 163.14343:5 168.99185:13 177.17667:1 191.00…	0.5178799	0.6206437	1.10415	0.8377191	0.6026696	0.6214263	1.228768	0.8494564	0.4696268	0.3166593	1.388534	1.038703	0.9386799	1.037914	0.5748585	1.22157	1.126437	0.3015242
422	3.004	276.21686	Unknown	[M+H]+	TRUE	null	null	null	null	FALSE	FALSE	13.14	1	276.21692:653 277.22027:835 278.22363:150	53.03441:19 55.05242:56 56.94175:37 60.04214:19 67.05258:75 67.95405:19 69.07029:56 70.062:56 72.0774:37 79.05662:56 81.06941:93 83.04957:56 84.07709:205 91.05277:75 93.07158:75 95.08222:75 96.08868:37 97.06008:37 98.97119:37 107.08377:56 109.10099:37 111.04178:37 116.06899:93 121.10025:37 129.09906:37 130.07481:19 135.07764:56 142.15633:37 144.09914:37 145.04997:37 147.07745:37 149.95827:37 151.…	0.08281103	0.04929325	0.2189784	0.05096783	0.2257601	0.09110479	0.06459855	0.1410911	0.09878033	0.09622537	0.1703766	0.2210038	0.0573929	0.1658296	0.2035322	0.2098055	0.1534186	0.1343128
423	1.195	276.2171	Unknown	[M+H]+	TRUE	null	null	null	null	FALSE	FALSE	25.52	1	276.21704:1521 277.22039:3634 278.22375:382	53.03971:24 55.018:102 55.05362:340 56.04821:179 57.05278:8 60.04339:63 61.02672:29 65.0376:12 67.05389:613 68.0532:33 69.03525:47 69.06928:393 70.03025:109 70.06452:532 71.04784:157 71.06688:33 72.07876:462 73.06278:435 74.06198:147 76.01548:3 77.03956:73 78.04928:23 79.05302:269 81.0683:451 82.06434:19 82.07458:45 83.04587:180 83.06003:167 83.08191:73 84.03842:186 84.04489:492 84.07856:235 85.0…	0.1928639	0.1222874	0.1655534	0.1079971	0.1709493	0.2183478	0.1912328	0.1178566	0.2138647	0.09475651	0.197665	0.1964236	0.151021	0.1418673	0.09609357	0.142636	0.1118332	0.10934
424	9.378	276.27258	Unknown	[M+H]+	TRUE	null	null	null	null	FALSE	FALSE	11.84	3	276.27258:592 277.27593:0 278.27929:0	55.05333:165 56.90325:22 57.06848:5911 58.06382:558 60.04418:104 62.05775:326 68.04821:162 70.06419:8192 71.07012:422 71.0844:2167 72.07962:112 74.05678:45 81.03361:239 83.0854:11 85.0964:452 85.099:632 86.8009:4 88.07513:10926 89.07454:432 89.07854:522 95.08198:19 97.10298:14 102.09:3004 103.09264:205 106.07469:600 106.08632:6258 107.08643:216 109.0963:19 121.09684:27 131.08466:9 135.11179:39 13…	0.05880209	0.04963509	0.06090199	0.0751448	0.101984	0.03294605	0.06624663	0.04601736	0.03897679	0.04859709	0.1654359	0.08364584	0.06045625	0.02333242	0.04026352	0.1154234	0.05633866	0.05100055
425	9.378	276.28265	Unknown	[M+H]+	TRUE	null	null	null	null	FALSE	FALSE	13.49	2	276.28265:675 277.286:212 278.28936:0	53.00173:34 55.0537:183 56.05781:6 57.06886:4865 58.0642:402 58.07389:244 60.04567:63 62.05371:110 62.05928:311 67.05401:63 68.04632:165 69.0694:144 69.85322:133 70.06464:7553 71.06939:389 71.08367:2056 72.08248:120 77.04094:30 79.05442:60 81.06972:18 83.08336:13 85.10085:574 86.06233:151 86.10556:52 88.07569:9606 89.07644:407 91.05177:158 93.07057:59 95.08533:43 101.78695:18 102.09064:2623 103.0…	0.1973963	0.06150831	0.140911	0.2511972	0.1241471	0.102362	0.1748072	0.09279608	0.1102123	0.1181894	0.1832472	0.07520191	0.1159686	0.2280551	0.09772459	0.1694078	0.0845304	0.08934381
426	5.457	276.43246	Unknown	[M+H]+	TRUE	null	null	null	null	FALSE	FALSE	10.88	1	276.43246:544 277.43581:0 278.43917:0	53.04357:65 57.03332:187 57.06959:194 58.06278:26 65.03732:14 67.05593:6 69.03145:1136 70.06542:563 71.06898:49 71.08326:142 73.02629:102 79.059:20 81.02986:269 83.05457:7 85.02743:376 86.03303:28 87.04058:37 88.07387:512 89.07994:31 92.00777:5 97.02932:1345 98.02922:78 99.04549:134 101.02704:28 102.08866:400 109.0256:161 111.03862:27 113.0205:75 115.03507:71 121.06276:9 125.01774:77 125.09512:8 …	0.06896825	0.006896825	0.006896825	0.006896825	0.006896825	0.006896825	0.006896825	0.006896825	0.006896825	0.006896825	0.006896825	0.006896825	0.006896825	0.006896825	0.006896825	0.006896825	0.006896825	0.006896825
427	1.024	277.08902	Unknown	[M+H]+	TRUE	null	null	null	null	FALSE	FALSE	22.81	1	277.09085:1459 278.0942:2019 279.09756:522	53.94636:2 55.93184:18 57.03344:45 59.04838:19 60.08155:259 61.02767:45 69.03276:119 70.06438:69 71.0715:160 72.93596:24 73.02885:93 74.06063:15 80.04787:8 81.03256:20 82.06676:22 84.04346:52 84.081:164 85.0263:43 86.08953:178 86.09608:393 87.09478:40 88.01973:23 88.04092:19 89.94051:6 90.95177:3 92.05131:16 94.9969:123 95.05609:172 97.02812:66 98.98527:330 101.00596:592 102.05605:6 104.10912:201…	0.1849481	0.2345702	0.07003761	0.05173257	0.1307767	0.1471625	0.04875645	0.1037649	0.1550039	0.07067361	0.1571544	0.09097894	0.0901129	0.1376196	0.1004829	0.1956899	0.1738789	0.1085823
428	5.684	277.08936	Unknown	[M+H]+	TRUE	null	null	null	null	FALSE	FALSE	14.16	7	277.09018:636 278.09353:0 279.09689:0	55.05503:18 57.03072:107 69.03196:452 71.04566:26 73.02796:45 81.03406:131 85.02128:53 85.0317:97 87.0396:39 88.07155:527 91.04752:14 95.05064:24 97.02815:634 98.02944:27 99.04008:67 102.09453:278 109.02716:70 115.03963:63 123.04554:50 127.03405:106 133.06281:21 139.03809:47 149.09421:0 151.03856:35 156.17328:78 179.23021:4 199.05972:23 200.19496:2235 201.20322:347 221.17928:8 229.07132:24 239.15…	0.05998272	0.03039522	0.04115851	0.01916857	0.06023873	0.05568907	0.08021197	0.09031197	0.1201015	0.07259249	0.04084468	0.07205319	0.07090219	0.1231145	0.05118488	0.130166	0.07970478	0.0378233
429	5.556	277.09216	Unknown	[M+H]+	TRUE	null	null	null	null	FALSE	FALSE	15.43	2	277.09097:500 278.09432:0 279.09768:0	53.03654:68 55.02002:70 57.0687:237 65.0398:8 67.05382:5 69.03166:1044 70.05973:349 71.04896:63 73.02772:105 79.05422:24 81.03264:310 83.00721:20 85.02899:336 88.07679:574 97.02821:1150 98.02951:81 99.04016:121 105.06813:45 111.04191:32 123.0444:81 125.01809:64 127.02818:53 129.05109:30 135.04333:81 137.01807:26 139.03545:88 151.03769:116 161.12589:61 162.12764:14 163.04054:113 165.06084:21 167.0…	0.04418278	0.04561847	0.107403	0.09946594	0.07230422	0.1090117	0.06498494	0.07439429	0.1108782	0.06579828	0.05931533	0.08455621	0.06518085	0.1193776	0.1387317	0.2292991	0.1226124	0.03554291
430	12.097	277.17929	Unknown	[2M+H]+	TRUE	null	null	null	null	FALSE	FALSE	16.83	6	277.17743:723 278.18078:1714 279.18414:214	55.05157:443 57.06881:497 59.05396:5 68.05429:13 71.08702:87 74.05213:3 79.04907:446 81.03377:1291 81.07191:704 86.10514:2 91.05398:383 92.05655:29 93.06869:730 95.08479:318 105.0735:306 105.92054:4 107.08492:369 117.07331:83 119.08342:263 121.10133:184 123.11269:64 128.0609:81 129.0648:107 131.08438:368 133.09518:303 133.10823:240 135.11967:214 141.06836:34 143.08479:65 144.09329:35 145.10023:61…	0.1956927	0.05415876	0.07245491	0.1051764	0.08712799	0.08523657	0.1588232	0.08173694	0.07045095	0.1009569	0.1006963	0.1311857	0.08071686	0.1548146	0.09016918	0.1340941	0.09876073	0.08145529
431	7.162	277.21552	Unknown	[M+H]+	TRUE	null	null	null	null	FALSE	FALSE	44.45	1	277.21524:1973 278.21859:4551 279.22195:478	53.03736:19 55.01561:56 55.05228:130 57.06742:75 67.05128:149 68.99506:37 71.08325:56 77.03801:130 79.0502:112 79.05271:186 81.06926:186 83.08031:56 85.0626:37 86.95892:19 91.05398:205 93.06871:279 95.04352:37 95.08345:168 97.06411:75 98.97386:37 99.07644:56 105.07076:130 107.08509:130 108.08548:37 109.09642:56 111.07735:37 117.07359:75 118.06578:19 119.08528:149 121.06282:37 121.10011:75 123.116…	0.2501367	0.3169535	0.3919187	0.6426485	0.9097589	1.178081	0.223816	0.362035	0.3392405	0.2932452	0.2477494	0.2236848	0.5606988	0.3286969	0.3280645	0.225802	0.324952	0.2632998
432	9.691	278.21744	Unknown	[M+H]+	TRUE	null	null	null	null	FALSE	FALSE	68.58	6	278.21744:7466 279.22079:2050 280.22415:171	51.02523:29 53.03891:456 55.05384:2357 56.05582:115 57.03378:396 57.07005:325 59.05088:38 65.04:113 66.85295:32 67.054:4436 68.05912:244 69.03299:305 69.07054:1719 70.07169:65 71.0491:327 71.08481:4338 72.08961:228 75.04231:7 77.03833:453 79.05301:2805 80.0581:224 81.07081:3258 82.03615:96 82.07453:199 83.05354:213 83.08571:1390 84.05389:51 85.06674:272 90.77408:35 91.05414:1798 92.06077:142 93.0…	0.4934114	0.3824898	0.2825935	0.3263671	0.7961126	0.8806157	0.1564102	0.1482014	0.1109045	0.2523049	0.5864455	0.3348256	0.515247	0.6214035	0.6107807	0.6090807	0.522593	0.5600033
433	5.798	278.23151	Unknown	[M+H]+	TRUE	null	null	null	null	FALSE	FALSE	11.12	9	278.23151:556 279.23486:1420 280.23822:0	57.07092:93 67.04909:37 69.07024:37 71.0464:37 73.0287:75 73.04681:261 74.06168:19 80.02611:37 81.06786:37 88.07891:37 93.06697:37 95.08303:37 97.02749:37 98.97757:37 113.02124:19 115.04032:37 119.08741:37 121.0292:93 121.10378:37 123.12298:37 131.08685:37 133.04391:37 135.11722:56 137.04451:37 145.0993:37 147.11513:78 149.02242:2753 150.0239:261 151.02875:56 157.10172:56 161.05733:37 167.03822:3…	0.009254931	0.009092929	0.000909293	0.01867337	0.034777	0.000909293	0.0392228	0.03735846	0.0586432	0.03166468	0.1139009	0.0678521	0.04610304	0.1018506	0.009218395	0.04606945	0.01225825	0.04431536
434	12.523	279.1579	Unknown	[M+H]+	TRUE	null	null	null	null	FALSE	FALSE	37.21	5	279.15948:1734 280.16283:1201 281.16619:170	57.07016:631 58.07196:57 65.03562:110 71.0886:52 93.03248:113 100.98644:2 121.01357:0 121.03066:713 122.02852:69 148.5645:81 148.58859:18 149.02441:22720 150.0242:2268 151.03253:192 165.01726:28 167.03329:58 192.97989:19 205.08308:191 206.08736:35 207.02905:16 209.02502:11 223.09203:20 249.99228:0 265.01898:1 266.02222:14 269.15683:5 273.17502:2 280.22882:26 282.05197:60	0.7415355	0.4521795	0.5629625	0.5491312	0.22376	0.5852218	0.8203984	0.669026	0.5803995	0.6352687	0.2964624	0.387811	0.5801221	0.7028755	0.6551697	0.8071215	0.4953499	0.6123334
435	0.626	279.15857	Unknown	[M+H]+	TRUE	null	null	null	null	FALSE	FALSE	13.27	1	279.15857:883 280.16192:366 281.16528:21	55.05657:19 57.06965:93 69.07378:38 73.04449:245 81.06811:19 93.03342:37 107.08085:19 112.11277:19 119.99016:19 121.02413:112 128.06146:37 131.94977:37 134.10291:19 139.11691:19 143.08049:39 147.01584:39 149.02251:2122 150.02402:269 151.02715:37 172.98384:37 190.99786:56 192.97209:56 193.98367:37 197.99281:19 201.0526:112 202.04295:37 205.01849:93 207.02917:186 208.02599:37 225.03905:37 232.88925…	0.1119942	0.126059	0.1599601	0.179732	0.2639729	0.2209059	0.266059	0.0827822	0.2133834	0.1992137	0.229226	0.222315	0.09113623	0.09288706	0.1893009	0.1061174	0.1886919	0.1762512
436	4.775	279.15872	Unknown	[M+H]+	TRUE	null	null	null	null	FALSE	FALSE	17.61	17	279.15872:1369 280.16207:884 281.16543:0	53.03998:12 57.03166:513 61.02466:132 66.98575:4 69.03293:459 71.01332:100 73.02895:911 74.04856:3 79.05915:1 81.06812:24 85.02749:588 87.95995:4 91.05797:16 97.02639:575 111.0412:11 113.96329:36 115.03459:491 118.07134:13 119.08313:26 121.02488:133 121.10257:5 127.03507:132 131.08073:34 131.9455:42 133.0508:313 134.09364:6 141.11818:4 145.05037:153 145.1048:39 148.5629:47 149.01936:116 157.10036…	0.1943456	0.1231363	0.1067922	0.1737896	0.2071861	0.1269776	0.2278455	0.1251347	0.1479101	0.1746745	0.1905704	0.2208701	0.145107	0.2233222	0.1617097	0.2078758	0.1636152	0.1162703
437	0.74	279.159	Unknown	[M+H]+	TRUE	null	null	null	null	FALSE	FALSE	14.27	5	279.15762:909 280.16097:235 281.16433:0	57.06919:93 71.08397:19 73.0463:261 93.03537:37 98.97597:37 109.10449:19 116.99178:19 121.02776:75 134.91899:19 143.85732:40 147.07451:39 149.02467:2129 150.02272:205 151.02411:37 172.97119:37 186.87161:37 191.00597:112 192.98218:75 199.07745:19 201.04485:149 205.01266:37 205.08141:37 207.03549:186 208.02823:56 214.86581:19 219.05487:37 223.13669:19 225.04343:56 227.02634:37 244.8175:19 246.90327…	0.2188696	0.1377043	0.1478929	0.1873793	0.1173159	0.198878	0.2569906	0.1884763	0.2047798	0.1069636	0.2325228	0.2206947	0.1661716	0.1948313	0.1680019	0.2439144	0.08616633	0.1828324
438	12.618	279.16068	Unknown	[M+H]+	TRUE	null	null	null	null	FALSE	FALSE	32.02	1	279.15842:2460 280.16177:2586 281.16513:642	57.06917:713 63.34327:4 65.03692:158 71.70691:4 73.0452:117 80.02333:37 89.07292:7 93.03157:238 121.02832:898 122.02774:65 137.09187:25 139.10979:6 148.56732:154 149.00484:68 149.02206:21860 149.04965:28 150.02531:3106 151.0267:232 160.98555:8 165.01312:44 167.03461:42 192.97566:2 205.08289:131 208.0338:28 215.10963:7 224.02521:5 229.09663:4 233.12608:6 251.4212:4 265.01697:85 266.01791:29 266.99…	0.3118389	0.145333	0.160693	0.2063536	0.5739898	0.2087492	0.3300582	0.3149208	0.2427875	0.1472289	0.7630727	0.6094078	0.2269933	0.2905955	0.2170121	0.2187687	0.1931067	0.2248525
439	11.551	279.23135	linolenic acid	[M+H]+	TRUE	C18H30O2	Lineolic acids and derivatives	DTOSIQBPPRVQHS-PDBXOOCHSA-N	O=C(O)CCCCCCCC=CCC=CCC=CCC	TRUE	TRUE	332.2	16	279.23013:15780 280.23348:37912 281.23684:4928	53.03427:133 53.03735:197 55.01661:166 55.05328:1922 56.05737:63 57.03213:86 57.06947:231 59.04701:27 63.71485:9 65.03932:456 66.84994:128 67.05329:13905 68.05607:703 69.03343:75 69.06863:1484 70.07095:80 71.04715:291 71.08286:122 73.04756:124 73.06325:125 77.03749:310 78.011:10 79.0534:2148 80.05596:108 80.82345:82 81.06865:14321 82.07235:1019 83.04876:329 83.08608:815 84.08921:73 85.02542:33 85…	2.441859	2.458999	1.509087	1.53089	2.099823	2.815475	0.5427555	1.699326	1.575659	1.460575	2.152275	1.913247	2.088259	2.735223	2.195761	2.473311	1.990199	1.756295
440	14.095	279.23175	linolenic acid	[M+H]+	TRUE	C18H30O2	Lineolic acids and derivatives	DTOSIQBPPRVQHS-PDBXOOCHSA-N	O=C(O)CCCCCCCC=CCC=CCC=CCC	TRUE	TRUE	97.7	18	279.22955:5003 280.2329:10390 281.23626:2090	51.02453:13 53.03715:44 55.05307:92 56.0561:16 65.03909:68 67.04612:655 67.05306:3078 68.05816:141 69.06605:68 71.0469:25 75.04002:9 77.03599:37 79.0544:271 81.06965:2558 82.06952:158 83.04978:57 83.08453:7 84.08635:19 85.06292:18 91.05688:37 92.05674:24 93.06888:130 95.04779:39 95.08496:2063 96.08588:107 97.06421:24 97.09899:11 103.97782:5 107.08206:114 109.06088:15 109.1007:1203 110.10301:106 1…	0.9603654	1.199127	0.7114726	0.894855	0.6564078	0.6974109	0.3533679	0.3518986	0.345952	0.4202539	0.4000158	0.5131837	0.4186618	0.4771017	0.3430954	0.395729	0.3478027	0.5945805
441	12.741	279.23221	linolenic acid	[M+H]+	TRUE	C18H30O2	Lineolic acids and derivatives	DTOSIQBPPRVQHS-PDBXOOCHSA-N	O=C(O)CCCCCCCC=CCC=CCC=CCC	TRUE	TRUE	35.29	5	279.23016:2502 280.23351:3333 281.23687:589	53.03855:30 55.01682:208 55.05348:809 56.05653:46 57.03237:95 59.04728:24 65.03855:28 67.0537:1663 68.05882:82 69.0679:738 70.07377:37 71.04881:51 71.08452:971 73.04687:68 74.0496:17 79.05276:603 80.05407:32 81.06294:655 81.0693:1786 82.07046:104 83.04817:64 83.0842:494 85.06522:110 88.07786:10 91.05127:243 93.06868:558 95.01045:11 95.08342:1460 97.06268:186 97.10024:541 98.1061:27 99.0806:776 10…	0.7242063	0.5964528	0.4853901	0.6596796	0.3228567	0.8519455	0.2594272	0.3897861	0.3381725	0.3513992	0.1633611	0.2271509	0.4599805	0.9701386	0.2788305	0.1235245	0.3053956	0.7553964
442	12.802	279.23273	linolenic acid	[M+H]+	TRUE	C18H30O2	Lineolic acids and derivatives	DTOSIQBPPRVQHS-PDBXOOCHSA-N	O=C(O)CCCCCCCC=CCC=CCC=CCC	TRUE	TRUE	38.79	5	279.23016:2502 280.23351:3333 281.23687:589	53.03855:30 55.01682:208 55.05348:809 56.05653:46 57.03237:95 59.04728:24 65.03855:28 67.0537:1663 68.05882:82 69.0679:738 70.07377:37 71.04881:51 71.08452:971 73.04687:68 74.0496:17 79.05276:603 80.05407:32 81.06294:655 81.0693:1786 82.07046:104 83.04817:64 83.0842:494 85.06522:110 88.07786:10 91.05127:243 93.06868:558 95.01045:11 95.08342:1460 97.06268:186 97.10024:541 98.1061:27 99.0806:776 10…	0.3898402	0.2217456	0.1804558	0.2285122	0.3228567	0.3239167	0.07901336	0.08898926	0.132318	0.1148516	0.6229385	0.2994463	0.1873227	0.4282917	0.2710992	0.1923887	0.2266021	0.3211415
443	0.967	280.09137	Unknown	[M+H]+	TRUE	null	null	null	null	FALSE	FALSE	25.24	1	280.09137:2146 281.09472:1587 282.09808:1008	53.04055:24 57.0302:44 59.01253:3 60.07932:131 68.02972:7 70.06434:65 71.07384:161 73.0276:144 82.99423:245 85.02757:191 86.09474:1301 87.0987:47 97.02531:89 98.9726:730 101.01019:191 103.78947:25 104.10621:3810 104.99131:54 105.10565:166 110.97633:65 112.89164:24 115.03831:30 116.99126:42 123.03175:23 124.03782:567 127.03443:90 129.02692:31 135.0022:18 137.01299:19 139.03366:20 143.01802:270 144…	0.27203	0.1802235	0.142454	0.1380538	0.159529	0.1701783	0.1488952	0.05977353	0.2171084	0.1250899	0.07070894	0.1868021	0.1567291	0.07714767	0.2113755	0.1915952	0.1097043	0.06807006
444	4.377	280.19162	Unknown	[M+H]+	TRUE	null	null	null	null	FALSE	FALSE	11.39	6	280.19162:569 281.19497:474 282.19833:126	53.03359:3 55.0547:75 57.06666:26 65.99879:3 67.05264:6 72.08101:5 73.04693:10 79.05279:39 80.04398:46 83.04173:87 83.04688:230 84.07697:1 87.00895:1 91.05121:1 95.08471:36 96.07871:39 98.97509:30 115.09078:66 121.02196:1 122.09934:235 127.95371:19 133.09505:15 138.05211:7 140.11214:38 147.11246:15 149.02319:470 150.02469:145 155.77789:7 179.96794:5 180.13658:1078 181.13676:84 191.002:14 192.1375…	0.1146645	0.04458726	0.1057186	0.08272948	0.1397935	0.06716011	0.04620941	0.04404942	0.05709388	0.03897768	0.05078771	0.05360349	0.0729555	0.07516429	0.09254374	0.1201156	0.04261629	0.04047509
445	5.514	280.20386	Unknown	[M+H]+	TRUE	null	null	null	null	FALSE	FALSE	10.82	5	280.20386:541 281.20721:0 282.21057:0	55.01831:65 57.03282:1281 61.02591:356 65.0413:2 69.03083:1039 71.0493:26 73.02443:2302 73.02684:2803 77.03981:16 81.02913:84 83.04996:33 85.02667:1653 87.03847:97 91.05314:30 97.02565:1629 99.03616:25 100.04632:2 105.35656:4 109.0305:103 112.11155:10 115.04007:1785 127.03938:437 133.04713:1506 145.04498:452 151.03934:30 163.05299:111 165.05157:15 169.05406:27 185.13206:11 186.18842:12 197.09941:…	0.000147264	0.000147264	0.000147264	0.000147264	0.06984434	0.000147264	0.000147264	0.000147264	0.000147264	0.000147264	0.007340788	0.000147264	0.000147264	0.001472641	0.000147264	0.000147264	0.002196177	0.000147264
446	5.571	281.04782	Unknown	[M+H]+	TRUE	null	null	null	null	FALSE	FALSE	26.54	10	281.04782:1459 282.05117:0 283.05453:0	53.04061:47 55.02412:18 57.03338:1038 59.05045:77 61.02643:302 62.02995:15 69.03362:967 70.0345:53 71.01163:213 72.01352:17 73.02724:2342 74.0274:75 78.02991:4 81.03452:67 83.085:6 85.02693:1129 86.02857:74 87.0453:93 91.03582:44 95.007:10 97.02855:1256 98.03263:85 99.04047:54 104.04316:5 109.02898:68 112.99685:12 114.6843:17 115.03843:1440 116.04021:78 127.04386:228 128.04378:42 130.05212:4 133.…	0.01527697	0.07292575	0.05396509	0.06514054	0.1402532	0.1316589	0.06427523	0.07230377	0.07268592	0.145885	0.1228329	0.1332153	0.1026188	0.2251098	0.1389875	0.2707841	0.08966228	0.1266843
447	5.457	281.05338	Unknown	[M+H]+	TRUE	null	null	null	null	FALSE	FALSE	11.14	6	281.05338:716 282.05673:0 283.06009:0	53.03779:60 55.01708:60 56.01345:11 57.03262:2893 58.03624:109 59.04752:163 60.11133:8 61.02678:920 65.03762:2 68.82538:35 69.03289:2616 70.03495:156 71.01329:484 72.80586:66 73.02894:5783 74.02911:226 75.1756:4 81.02748:72 81.03129:143 83.04957:26 85.02756:3564 86.03314:116 87.042:376 88.04482:15 91.03921:137 91.05269:52 97.02932:3349 98.03062:207 99.04407:135 103.03819:99 109.024:125 109.0299:1…	0.05497492	0.08730579	0.06083127	0.07893087	0.0818937	0.08448461	0.09110193	0.09266058	0.1171743	0.09754421	0.1085821	0.1305343	0.07015795	0.1911625	0.1434328	0.2329235	0.09840217	0.08770966
448	7.219	281.21179	Unknown	[M+H]+	TRUE	null	null	null	null	FALSE	FALSE	11.97	15	281.21179:624 282.21514:1855 283.2185:546	55.01798:178 55.05359:1423 56.05874:63 57.03245:114 57.06978:169 58.03391:8 65.03966:100 67.0548:1937 69.06547:610 69.06899:827 70.07367:30 71.04988:146 71.08441:837 73.04672:94 74.04701:46 77.03414:115 77.04406:149 79.05503:1236 80.05886:87 81.0347:290 81.0703:1473 82.07273:132 83.04786:372 83.0839:823 85.06358:157 91.05218:898 93.06958:1383 94.07218:116 95.08705:930 96.08797:69 97.06492:406 97.…	0.1510027	0.07388859	0.1063101	0.0969398	0.1190419	0.1414196	0.04536565	0.1389296	0.05406118	0.07154242	0.2120301	0.2061872	0.07848414	0.2114985	0.07982346	0.140814	0.07119647	0.1461085
449	14.963	281.24658	Unknown	[M+H]+	TRUE	null	null	null	null	FALSE	FALSE	63.6	3	281.24524:4380 282.24859:8300 283.25195:1543	53.03979:17 55.0537:1547 56.05675:60 57.03366:80 57.06886:408 63.00618:5 65.04905:8 67.05511:804 69.03296:34 69.06934:2108 70.07049:99 71.04789:115 71.08598:289 77.0458:18 79.05431:352 80.05563:59 81.0696:1298 82.07205:83 83.05234:121 83.0858:1107 84.08635:72 85.06163:116 85.10071:99 86.1028:9 89.1696:9 91.0543:557 92.06365:21 93.06903:578 95.04659:50 95.08377:1476 96.08608:102 97.06442:225 97.10…	0.3338669	0.3810541	0.450532	0.3983151	0.6134285	0.5623535	0.2177756	0.177101	0.2133966	0.2086956	0.3438302	0.2697547	0.3128999	0.4549525	0.3282964	0.3220258	0.3838379	0.7722134
450	13.641	281.24734	Unknown	[M+H]+	TRUE	null	null	null	null	FALSE	FALSE	16	5	281.24484:852 282.24819:2515 283.25155:425	55.05407:186 57.07029:224 59.05222:19 65.03688:37 66.04748:19 67.05431:168 69.06031:57 69.06852:325 71.04943:37 71.08396:205 73.04749:112 77.03622:19 79.05466:130 81.06867:379 82.07238:38 83.08356:261 85.10104:37 89.06194:19 91.05192:93 93.0707:168 95.05103:38 95.08683:264 97.09673:168 105.06554:75 107.04767:37 107.08273:112 108.09192:37 109.09846:112 111.08088:37 111.11809:93 115.08714:19 119.08…	0.1046013	0.3548635	0.08866245	0.09696487	0.1099847	0.1787447	0.1399767	0.0552247	0.07445939	0.1515417	0.08333334	0.1059876	0.2154908	0.1125677	0.1161134	0.1028653	0.08861648	0.1424762
451	5.571	282.04474	Unknown	[M+H]+	TRUE	null	null	null	null	FALSE	FALSE	10.64	18	282.04474:538 283.04809:0 284.05145:0	57.03405:810 59.04896:42 61.02823:301 69.03319:700 71.01239:158 72.085:42 73.02801:1873 75.03391:15 81.02898:75 83.09483:10 85.02646:961 86.03072:48 87.04483:101 89.06155:7 91.05554:7 95.04917:1 97.02805:1004 98.03073:89 101.02568:12 109.02256:79 111.03551:5 111.11588:4 115.02881:289 115.03941:958 116.04271:60 119.10343:4 123.04212:33 125.0205:24 127.03852:329 132.98917:8 133.04779:704 135.05057:…	0.03373137	0.000167365	0.03049278	0.001673645	0.02074361	0.000167365	0.0119072	0.02877698	0.0079048	0.001856378	0.00638253	0.03050171	0.01020673	0.004222139	0.01044965	0.02268698	0.000167365	0.06396981
452	15.005	282.25528	Unknown	[M+H]+	TRUE	null	null	null	null	FALSE	FALSE	11.97	6	282.25528:598 283.25863:794 284.26199:100	55.05235:918 57.06534:238 67.04892:207 67.05702:530 69.06774:1369 71.04626:68 71.08554:177 79.05003:187 79.0538:250 81.03602:0 81.07161:998 83.08525:1128 84.08967:72 85.06497:124 87.04428:7 91.05367:231 93.06974:463 94.0751:37 95.08586:968 97.06096:120 97.09992:966 98.10577:63 101.09053:4 105.07174:366 107.08606:311 109.10181:609 111.07979:136 111.117:470 115.26334:4 117.06992:48 119.08309:472 12…	0.1489505	0.1415728	0.1587	0.3203621	0.2763368	0.07056604	0.07689214	0.08958931	0.173543	0.1328404	0.1336111	0.0964746	0.1247599	0.2023307	0.1640443	0.1913797	0.4930193	0.2757491
453	5.628	283.46857	Unknown	[M+H]+	TRUE	null	null	null	null	FALSE	FALSE	10.81	6	283.46857:540 284.47192:0 285.47528:0	54.04418:19 55.05374:37 57.03476:327 57.06889:56 61.02348:37 61.02789:130 65.04104:19 67.05622:38 69.03055:267 71.0121:75 71.09185:38 73.02653:777 73.04946:148 74.03276:75 75.02875:19 79.05918:19 81.03511:56 83.05086:38 85.01975:77 85.02756:443 86.03053:57 87.04332:112 89.02673:19 91.03787:37 93.03605:37 96.0138:38 97.02794:386 98.03202:56 99.03424:37 105.06776:37 107.08058:37 109.02696:56 112.11…	0.006375419	0.006375419	0.006375419	0.006375419	0.006375419	0.06375419	0.006375419	0.006375419	0.006375419	0.006375419	0.006375419	0.006375419	0.006375419	0.006375419	0.006375419	0.006375419	0.006375419	0.006375419
454	4.534	283.71887	Unknown	[M+2H]2+	TRUE	null	null	null	null	FALSE	FALSE	43.32	5	283.71744:2020 284.72079:616 285.72415:0	53.04018:14 55.05304:77 57.03405:57 67.05086:19 69.03099:0 69.06971:469 71.04945:9 73.0282:0 73.04509:94 77.03376:40 79.05341:250 83.05011:47 87.04125:16 96.07809:758 97.023:23 97.06334:79 111.04367:8 113.10367:384 114.09099:5671 115.09472:418 116.09675:22 121.02757:80 123.04146:7 132.10255:63 133.04396:16 135.11729:27 137.97357:3 147.08449:31 149.02264:616 150.02586:82 151.02206:28 157.033:10 16…	0.000216897	0.000216897	0.000216897	0.000216897	0.26065	0.3726907	0.000216897	0.2746201	0.2195016	0.1594922	0.000216897	0.2416918	0.1630152	0.000216897	0.3162237	0.000216897	0.000216897	0.002168972
455	0.911	284.04752	Unknown	[M+H]+	TRUE	null	null	null	null	FALSE	FALSE	19.15	1	284.04495:1042 285.0483:4784 286.05166:5036	54.98535:31 68.04719:0 82.99037:112 82.99552:326 83.99683:80 84.99632:83 96.94604:10 98.97541:903 101.00593:205 102.00752:28 116.98057:26 120.01957:18 122.97694:382 123.98278:76 124.97219:110 128.94351:15 138.95541:18 139.04532:7 140.97018:26 140.98695:501 141.9931:120 142.98763:144 145.0126:45 148.0175:10 150.98206:17 153.03297:1 154.92543:39 156.95863:12 158.99799:185 160.92149:33 162.47655:10 …	0.1320492	0.08210414	0.1155357	0.033335	0.1241794	0.09207053	0.008003849	0.0214795	0.1274262	0.007450512	0.01818054	0.02505617	0.08909621	0.02628622	0.1169609	0.1591909	0.06301683	0.005355577
456	1.081	284.09644	Guanosine; CE10; NYHBQMYGNKIUIF-UUOKFMHZSA-N	[M+H]+	TRUE	C10H13N5O5	Purine nucleosides	NYHBQMYGNKIUIF-UUOKFMHZSA-N	C([C@@H]1[C@H]([C@H]([C@H](n2cnc3c2[nH]c(=N)nc3O)O1)O)O)O	TRUE	TRUE	22.82	7	284.09976:671 285.10311:1285 286.10647:303	56.05301:26 58.0722:6 69.03338:76 70.06381:185 71.06497:16 74.05999:39 84.04396:159 84.08021:1209 85.032:114 86.09525:365 87.04254:58 91.05458:261 97.02293:66 101.10566:29 106.06945:20 109.03787:13 110.03397:122 113.96116:50 115.03851:23 116.06921:64 120.08161:473 123.04283:43 124.03949:206 126.95174:68 128.06793:24 128.9644:22 130.05234:122 133.0486:49 135.0202:208 135.03006:1062 136.02628:53 13…	0.224123	0.1026658	0.2028802	0.1172053	0.1401645	0.1759285	0.08471462	0.102197	0.1570939	0.0770053	0.2151247	0.08012962	0.1707234	0.1199564	0.1268109	0.1453299	0.07903995	0.09644496
457	12.387	285.16953	Unknown	[M+H]+	TRUE	null	null	null	null	FALSE	FALSE	18.22	1	285.16849:803 286.17184:2594 287.1752:1173	73.04558:61 74.04587:18 75.02606:7 89.94029:4 111.04154:13 118.99733:89 121.00987:581 122.01233:103 123.00796:56 127.95412:16 130.06004:9 137.01263:128 161.06261:5 167.10759:7 191.00124:31 192.98137:12 195.14526:7 198.89339:5 201.05203:55 203.09151:168 204.0909:56 207.02859:45 209.00826:23 219.08334:58 221.09868:33 223.13589:10 225.04051:20 247.19771:15 248.9882:43 249.983:24 250.97752:10 264.995…	0.1018439	0.05491081	0.05703173	0.08167014	0.2205984	0.07709037	0.1010377	0.1016356	0.09050633	0.09248136	0.2121971	0.1136798	0.09213298	0.123472	0.1106048	0.2038693	0.1193181	0.1449126
458	5.514	286.74637	Unknown	[M+Na]+	TRUE	null	null	null	null	FALSE	FALSE	10.72	15	286.74637:536 287.74972:0 288.75308:0	55.01671:54 57.03436:1649 61.02414:324 61.02855:460 67.05571:2 69.03354:1614 70.03442:78 71.01037:261 72.07696:33 73.02716:3336 77.02769:2 80.02828:14 81.03317:110 83.0579:12 85.02816:1926 86.0285:80 87.04391:177 97.02847:1904 98.02696:72 99.04461:102 103.0387:81 109.02891:108 113.0238:42 115.03533:1710 116.04166:174 123.04104:22 127.03583:415 129.13577:3 133.04993:1009 135.056:12 137.02087:18 14…	0.006853433	0.006853433	0.006853433	0.006853433	0.006853433	0.006853433	0.006853433	0.006853433	0.006853433	0.006853433	0.006853433	0.006853433	0.006853433	0.006853433	0.06853433	0.006853433	0.006853433	0.006853433
459	3.809	287.05359	3',4',5,7-tetrahydroxyflavone	[M+H]+	TRUE	C15H10O6	Flavones	IQPNAANSBPBGFQ-UHFFFAOYSA-N	O=C1C=C(OC=2C=C(O)C=C(O)C12)C=3C=CC(O)=C(O)C3	TRUE	TRUE	12.93	14	287.05487:532 288.05822:1230 289.06158:149	55.05331:24 65.03594:12 68.99594:39 73.04399:1 78.04848:1 88.03738:45 88.04268:46 93.06787:5 95.0867:0 106.04166:12 111.00763:0 115.04889:31 118.06587:82 121.02712:65 127.02781:11 128.90794:9 130.06488:1752 131.06689:217 132.07761:637 133.08733:73 137.0208:23 142.06657:288 143.07149:84 144.04095:32 144.07823:40 146.05795:404 148.56363:30 151.02641:5 153.02168:33 154.06454:50 156.07797:72 157.0727…	0.1439031	0.1016915	0.08688804	0.08356317	0.1145092	0.1274494	0.03770877	0.07649773	0.1280393	0.05594135	0.07274853	0.1306345	0.1144602	0.07244033	0.1472625	0.1612186	0.1545018	0.1123409
460	3.582	287.05374	3',4',5,7-tetrahydroxyflavone	[M+H]+	TRUE	C15H10O6	Flavones	IQPNAANSBPBGFQ-UHFFFAOYSA-N	O=C1C=C(OC=2C=C(O)C=C(O)C12)C=3C=CC(O)=C(O)C3	TRUE	TRUE	19.98	3	287.05374:999 288.05709:734 289.06045:84	55.05645:37 57.06847:112 60.75532:19 65.03954:19 68.99502:37 69.06776:56 70.06654:37 72.07721:37 73.04674:186 79.05391:37 81.06793:37 83.05708:19 84.07818:93 86.09322:37 88.03935:75 91.05255:56 94.06302:19 95.08474:56 97.0988:37 101.94738:19 107.04699:37 111.00729:37 115.05316:56 119.04353:37 119.0836:56 120.07961:93 121.02228:93 123.03927:37 126.96567:37 128.06116:56 130.06325:317 131.06528:112 …	0.1734586	0.1151144	0.1027741	0.05148184	0.08893459	0.155751	0.01816045	0.03508727	0.1926622	0.05581634	0.08436193	0.09187262	0.1389736	0.1219313	0.1633007	0.2089925	0.1136559	0.113715
461	1.081	288.1442	Unknown	[M+H]+	TRUE	null	null	null	null	FALSE	FALSE	20.36	1	288.1442:2604 289.14755:4396 290.15091:1236	51.93982:1 55.01477:73 56.05024:62 57.03243:78 60.05426:107 69.0305:124 69.0704:13 70.06447:737 71.01327:51 72.07991:340 73.02894:164 73.04705:0 74.02306:46 74.06072:70 79.05676:18 82.06432:100 84.04358:127 84.07983:5109 85.02512:227 85.08373:236 86.09228:115 86.09621:276 87.09886:32 88.07551:5 95.06312:6 97.02549:98 98.03237:26 98.09529:18 100.07443:33 102.05478:18 103.05582:5 104.04878:6 107.05…	0.3301665	0.09015445	0.2030602	0.05957425	0.1180821	0.1341212	0.06164146	0.06695487	0.05683676	0.05124727	0.1329518	0.1102304	0.0865844	0.06855869	0.09996323	0.1315374	0.229381	0.06264021
462	1.081	288.20569	Unknown	[M+H]+	TRUE	null	null	null	null	FALSE	FALSE	10.68	6	288.20569:534 289.20904:1054 290.2124:176	55.015:66 55.05586:146 56.05047:118 57.03371:19 60.0435:81 60.05444:48 69.03411:72 69.07049:63 70.06455:1081 71.86194:2 72.08117:786 73.08451:40 75.0912:5 81.06695:43 82.06298:108 83.82357:9 84.04738:363 84.07975:6759 85.02894:310 85.08494:337 86.06073:78 86.09741:1219 87.04208:13 87.09874:69 88.03827:53 91.05681:162 94.06596:26 95.08631:65 97.02664:141 98.05868:68 100.07274:60 101.05266:18 101.0…	0.1995832	0.1238541	0.08256131	0.03763508	0.140713	0.06296536	0.03516173	0.07136174	0.112289	0.04194038	0.09483244	0.04561058	0.04422915	0.06085498	0.1050082	0.05275996	0.04631393	0.03688738
463	9.359	288.25223	Unknown	[M+H]+	TRUE	null	null	null	null	FALSE	FALSE	13.94	3	288.2554:678 289.25875:669 290.26211:1426	55.05333:79 67.05357:42 69.06895:16 70.06773:48 73.04675:6 74.05799:37 77.03425:4 81.06921:9 83.08411:125 85.07035:8 88.07513:99 94.07398:5 99.08055:21 102.09143:83 106.08341:54 109.02846:33 109.10072:62 110.03046:6 118.07331:26 118.08558:252 121.03003:55 123.11601:33 125.09501:57 127.03886:20 129.06667:20 141.08382:17 143.0835:15 145.09894:7 151.11005:50 152.11157:41 155.10783:20 159.12041:7 161…	0.1789498	0.07144444	0.06974187	0.06377404	0.1514074	0.1030108	0.2431987	0.1309223	0.09757384	0.1361281	0.3334828	0.1310187	0.09986776	0.1669107	0.09059292	0.3007788	0.1107351	0.1221161
464	10.202	288.28818	Unknown	[M+H]+	TRUE	null	null	null	null	FALSE	FALSE	13.73	2	288.28818:1202 289.29153:795 290.29489:63	57.06977:140 88.07415:57 89.07489:15 97.06022:19 106.08238:370 121.0274:28 127.95779:21 139.11209:54 149.02097:306 150.02592:76 157.06853:8 168.97906:5 171.03571:7 185.119:28 203.18288:6 205.08344:25 208.02824:24 218.1071:3 225.03928:8 225.06046:9 227.17328:3 229.20404:16 249.98399:6 250.99194:26 266.01605:40 267.99585:20 279.23065:188 282.05521:109 286.2829:0 288.28864:1029 289.28693:89 290.2725…	0.1868577	0.1095766	0.1186666	0.1406113	0.1749415	0.08449198	0.09454004	0.2239894	0.1696005	0.1834001	0.09048072	0.1063467	0.07504868	0.09276789	0.1856711	0.11271	0.08594222	0.1239879
465	10.06	288.29001	Unknown	[M+H]+	TRUE	null	null	null	null	FALSE	FALSE	12.76	1	288.29001:638 289.29336:597 290.29672:85	55.05229:1108 57.03329:197 57.06742:115 67.05127:446 69.06779:286 74.06044:4 77.03551:22 79.05519:484 81.06669:418 83.0481:216 85.06386:99 87.04318:1 88.07384:32 91.05393:120 93.07002:394 95.0476:35 95.0834:231 97.06266:24 97.09884:1235 105.06779:38 107.08063:190 109.09192:43 109.10224:239 111.07578:89 117.07197:147 119.08518:72 121.10001:207 123.08317:27 125.09349:1182 128.0612:77 129.06512:18 1…	0.08088556	0.2771634	0.1129512	0.1248276	0.1434148	0.1130811	0.1883231	0.1361422	0.1200356	0.1407847	0.2091202	0.149911	0.1421699	0.1365981	0.128354	0.1798207	0.1136858	0.1364521
466	5.684	288.84048	Unknown	[M+H]+	TRUE	null	null	null	null	FALSE	FALSE	10.85	9	288.84048:543 289.84383:0 290.84719:0	57.03246:1340 59.04843:94 61.02769:333 65.03512:8 69.0338:1321 71.01182:293 73.02863:2458 75.0431:6 81.03091:158 85.02844:1481 87.04156:129 97.02739:1649 99.04351:37 109.0661:8 112.11771:23 115.04021:1342 116.04504:78 117.06647:1 127.0346:284 133.05029:983 134.09805:8 139.04025:17 141.12605:1 145.04984:446 147.05331:20 148.55376:3 163.00201:6 186.19913:8 191.00455:2 194.99075:6 199.24927:2 203.00…	0.005725211	0.005725211	0.005725211	0.005725211	0.005725211	0.005725211	0.005725211	0.005725211	0.05725211	0.005725211	0.005725211	0.005725211	0.005725211	0.005725211	0.005725211	0.005725211	0.005725211	0.005725211
467	4.832	289.09091	Unknown	[M+H]+	TRUE	null	null	null	null	FALSE	FALSE	10.72	6	289.09091:536 290.09426:0 291.09762:1067	57.03484:292 58.0374:18 67.05516:8 69.03182:177 72.08242:6 73.02663:751 79.05051:0 81.06701:0 83.08058:26 85.02899:366 86.03327:14 91.05417:11 95.09599:9 97.02946:296 97.06424:40 103.05411:9 109.10232:22 111.11752:13 115.03505:273 117.06892:7 119.079:10 127.03564:91 129.07784:4 133.05304:211 139.07809:5 145.04771:113 154.95984:4 157.09412:9 157.10474:11 163.07562:2 164.07256:2 169.09727:25 169.12…	0.006315222	0.01761612	0.02971487	0.007327683	0.001830793	0.06320865	0.003319823	0.007749137	0.02642405	0.01663239	0.01542005	0.000103137	0.03027464	0.03282373	0.001031373	0.04629476	0.000103137	0.005303582
468	5.542	289.09216	Unknown	[M+H]+	TRUE	null	null	null	null	FALSE	FALSE	11.72	12	289.09161:540 290.09496:0 291.09832:0	53.04198:17 57.03372:1267 59.04428:50 61.02787:337 67.06075:13 69.03278:1207 70.03365:48 71.01077:256 72.04141:13 73.02153:1220 73.02636:2508 74.03015:125 75.04324:28 81.03102:138 85.02072:433 85.02854:1441 86.03149:56 87.04297:151 91.03611:55 93.03016:9 97.02744:1659 98.0315:89 99.06322:4 101.02219:0 103.04047:34 109.01891:44 109.0307:66 111.04075:60 113.05714:11 115.03715:1697 116.0374:105 117.…	0.02892166	0.06350807	0.000745322	0.04328285	0.04848778	0.007453224	0.03668365	0.03527438	0.09556302	0.03821513	0.04312164	0.07222858	0.0385676	0.06326398	0.08079887	0.1008963	0.04376667	0.01580675
469	5.599	289.09811	Unknown	[2M+H]+	TRUE	null	null	null	null	FALSE	FALSE	12.11	4	289.09811:705 290.10146:0 291.10482:0	57.03306:1392 59.04798:90 61.02615:445 68.05723:8 69.03227:1314 71.01029:304 71.08528:10 73.02711:2698 75.02691:6 81.03069:99 85.02697:1717 86.03124:74 87.04141:146 91.05345:12 95.12971:7 97.02598:1740 99.0393:59 99.61491:4 101.02077:15 103.05198:24 109.0279:80 111.04093:37 113.01832:10 114.68326:32 115.03589:1694 119.04597:32 121.06357:41 127.03817:244 130.08185:7 131.0807:5 133.04752:1075 134.0…	0.008454633	0.000306033	0.000306033	0.07070055	0.000306033	0.000306033	0.03618686	0.02900926	0.05335575	0.02962704	0.000306033	0.03564657	0.02836088	0.09006946	0.0347069	0.03121908	0.000306033	0.00306033
470	5.514	289.20383	Unknown	[M+H]+	TRUE	null	null	null	null	FALSE	FALSE	10.67	3	289.20383:534 290.20718:1067 291.21054:0	55.01682:55 55.06292:0 57.03238:1525 58.03708:66 59.04947:72 61.02658:351 69.03276:1457 71.00961:216 72.08221:97 73.02643:2877 77.04685:10 81.03383:111 82.07826:8 84.08617:26 85.0276:1759 86.02926:86 87.04338:145 96.73344:29 97.0281:1638 98.03359:67 103.03556:56 103.0585:14 109.02284:82 110.03222:9 113.9564:7 115.03981:1723 116.03705:59 123.04269:21 127.03758:395 132.06819:7 133.04857:1123 145.04…	0.06763706	0.06392398	0.05487801	0.01337663	0.001040407	0.03146425	0.02177993	8.88E-05	8.88E-05	0.000887561	0.001204417	0.03564657	8.88E-05	0.02107665	0.01962007	0.02090415	0.001718098	8.88E-05
471	5.514	289.70596	Unknown	[M+H]+	TRUE	null	null	null	null	FALSE	FALSE	21.36	3	289.70596:1068 290.70931:0 291.71267:0	55.01682:55 55.06292:0 57.03238:1525 58.03708:66 59.04947:72 61.02658:351 69.03276:1457 71.00961:216 72.08221:97 73.02643:2877 77.04685:10 81.03383:111 82.07826:8 84.08617:26 85.0276:1759 86.02926:86 87.04338:145 96.73344:29 97.0281:1638 98.03359:67 103.03556:56 103.0585:14 109.02284:82 110.03222:9 113.9564:7 115.03981:1723 116.03705:59 123.04269:21 127.03758:395 132.06819:7 133.04857:1123 145.04…	0.1379523	0.1092291	0.109846	0.109583	0.1283974	0.08895212	0.06087656	0.06456754	0.1447191	0.0102132	0.0765464	0.06664941	0.1019676	0.07046546	0.1690972	0.286908	0.07434881	0.07570603
472	5.628	289.70612	Unknown	[M+H]+	TRUE	null	null	null	null	FALSE	FALSE	15.75	5	289.7074:1013 290.71075:0 291.71411:0	53.03792:37 55.05388:76 57.03277:440 57.06797:77 59.52719:19 61.02476:93 65.03783:75 67.05065:38 69.0343:379 70.03874:56 71.01234:75 72.94113:39 73.02799:691 73.0473:251 81.02906:37 81.07101:57 83.05247:57 85.0266:405 86.03349:19 87.04236:56 88.07168:19 91.03824:37 93.07322:37 95.04945:38 97.02835:465 98.03804:37 99.03889:37 101.02036:19 109.02599:37 111.08662:38 113.03889:38 115.03695:426 116.04…	0.1699801	0.08329488	0.06861037	0.08282977	0.1306638	0.07085355	0.06387307	0.04313321	0.1105024	0.001437599	0.03244892	0.06664941	0.1768435	0.02938472	0.1024017	0.286908	0.06823836	0.0842185
473	5.571	289.86044	Unknown	[M+H]+	TRUE	null	null	null	null	FALSE	FALSE	10.85	12	289.86044:543 290.86379:0 291.86715:0	53.04198:17 57.03372:1267 59.04428:50 61.02787:337 67.06075:13 69.03278:1207 70.03365:48 71.01077:256 72.04141:13 73.02153:1220 73.02636:2508 74.03015:125 75.04324:28 81.03102:138 85.02072:433 85.02854:1441 86.03149:56 87.04297:151 91.03611:55 93.03016:9 97.02744:1659 98.0315:89 99.06322:4 101.02219:0 103.04047:34 109.01891:44 109.0307:66 111.04075:60 113.05714:11 115.03715:1697 116.0374:105 117.…	8.40E-05	8.40E-05	8.40E-05	0.000839957	8.40E-05	8.40E-05	8.40E-05	8.40E-05	8.40E-05	8.40E-05	8.40E-05	0.07252926	8.40E-05	8.40E-05	8.40E-05	8.40E-05	8.40E-05	8.40E-05
474	5.627	290.08969	w/o MS2:(2R,3R,4S,5R)-2-(6-amino-9H-purin-9-yl)-5-(hydroxymethyl)tetrahydrofuran-3,4-diol	[M+H]+	TRUE	C10H13N5O4	Purine nucleosides	OIRDTQYFTABQOQ-KQYNXXCUSA-N	OCC1OC(N2C=NC=3C(=NC=NC32)N)C(O)C1O	TRUE	FALSE	14.93	5	290.08969:746 291.09304:0 292.0964:0	53.03792:37 55.05388:76 57.03277:440 57.06797:77 59.52719:19 61.02476:93 65.03783:75 67.05065:38 69.0343:379 70.03874:56 71.01234:75 72.94113:39 73.02799:691 73.0473:251 81.02906:37 81.07101:57 83.05247:57 85.0266:405 86.03349:19 87.04236:56 88.07168:19 91.03824:37 93.07322:37 95.04945:38 97.02835:465 98.03804:37 99.03889:37 101.02036:19 109.02599:37 111.08662:38 113.03889:38 115.03695:426 116.04…	7.80E-05	7.80E-05	0.02743901	0.02675325	0.09630615	7.80E-05	0.004368603	7.80E-05	0.004680907	7.80E-05	7.80E-05	7.80E-05	0.0354511	7.80E-05	7.80E-05	0.005064407	0.004474523	0.000779939
475	1.195	290.17023	Unknown	[M+H]+	TRUE	null	null	null	null	FALSE	FALSE	11.43	1	290.17023:582 291.17358:766 292.17694:191	53.03868:28 55.05362:170 56.04927:74 57.02718:4 57.06771:51 58.06412:6 60.04558:142 61.01238:38 67.05274:121 69.06693:115 70.02907:61 70.06452:621 71.04903:44 72.07876:535 73.0821:30 74.06198:72 77.03584:16 78.0418:3 79.06432:9 81.06957:77 82.06434:48 83.06003:72 84.07985:79 85.04598:22 86.0543:26 86.09622:52 87.04353:9 88.03974:80 89.10025:14 91.05429:399 92.05687:50 93.06902:114 94.0689:49 95.0…	0.07374626	0.1316822	0.05546948	0.01697465	0.07620776	0.06626808	0.008319271	0.04509469	0.02964135	0.01100701	0.04876569	0.03093602	0.05735967	0.03486669	0.06636765	0.08357741	0.03954612	0.03933861
476	5.628	290.19601	Unknown	[M+H]+	TRUE	null	null	null	null	FALSE	FALSE	10.8	6	290.19601:543 291.19936:1067 292.20272:0	54.04418:19 55.05374:37 57.03476:327 57.06889:56 61.02348:37 61.02789:130 65.04104:19 67.05622:38 69.03055:267 71.0121:75 71.09185:38 73.02653:777 73.04946:148 74.03276:75 75.02875:19 79.05918:19 81.03511:56 83.05086:38 85.01975:77 85.02756:443 86.03053:57 87.04332:112 89.02673:19 91.03787:37 93.03605:37 96.0138:38 97.02794:386 98.03202:56 99.03424:37 105.06776:37 107.08058:37 109.02696:56 112.11…	0.00011165	0.007776847	0.02743901	0.00011165	0.03442213	0.06401958	0.03365559	0.00011165	0.00011165	0.00011165	0.001116503	0.00011165	0.02836088	0.00011165	0.00011165	0.00011165	0.00011165	0.00011165
477	5.542	290.20694	Unknown	[M+H]+	TRUE	null	null	null	null	FALSE	FALSE	23.51	2	290.20694:1267 291.21029:0 292.21365:0	53.03765:20 56.05879:2 57.03252:1323 58.03508:68 59.05071:84 61.02784:288 62.11372:4 69.03177:1446 71.01455:281 72.01528:15 73.02662:3121 75.046:14 81.03403:139 82.03243:7 84.07992:17 85.02782:1759 86.0321:79 87.0436:128 88.1127:4 91.03416:48 93.0405:9 95.08799:20 97.02696:1922 98.03105:123 99.04312:90 103.04013:81 105.07119:10 111.07779:1 113.97178:3 115.03708:1960 116.04496:119 117.05571:31 119…	0.09382503	0.1154905	0.03227362	0.1087682	0.03442213	0.0708388	0.001109785	0.01109785	0.03636603	0.04742826	0.04198755	0.001109785	0.05420994	0.05104021	0.07628962	0.09656659	0.01594096	0.03885579
478	5.627	290.21835	Unknown	[M+H]+	TRUE	null	null	null	null	FALSE	FALSE	10.82	1	290.21097:540 291.21432:0 292.21768:0	53.04056:35 55.05449:9 57.0334:2007 61.02874:590 68.04952:5 69.03037:1621 71.01314:424 72.80452:59 73.02639:3914 81.03124:141 84.04988:22 85.03016:1958 86.02922:77 87.04334:266 91.03523:91 93.077:25 97.02945:2368 99.42263:2 109.03017:101 111.04175:33 113.03117:6 115.04129:2190 116.04614:76 127.03914:439 129.06534:4 133.04691:1425 134.0538:92 145.04314:370 145.04652:586 148.04662:4 163.06195:216 1…	0.06846113	0.00011165	0.00011165	0.00011165	0.00011165	0.00011165	0.00011165	0.006090912	0.004113924	0.00011165	0.001116503	0.00011165	0.05765205	0.00011165	0.00011165	0.00011165	0.00011165	0.00011165
479	7.56	290.26678	Unknown	[M+H]+	TRUE	null	null	null	null	FALSE	FALSE	41.63	1	290.26678:3088 291.27013:1620 292.27349:320	55.05532:0 57.07051:192 58.07017:30 61.02962:2 67.05233:0 70.06411:471 74.0482:25 79.0526:0 80.05518:4 81.06788:1 83.08407:23 85.10417:21 86.09842:24 88.07642:815 89.08117:19 91.05656:1 98.55975:7 100.10789:4 102.09143:497 105.06775:42 109.40628:4 119.08825:1 123.12704:5 124.99086:10 132.10204:61 133.05972:27 135.07904:59 137.05569:50 141.08896:1 147.04813:13 148.04298:6 148.56921:2 151.02689:24 …	0.3914725	0.1759562	0.2911119	0.5557129	0.2530607	0.1546009	0.4596338	0.3889602	0.381817	0.1373594	0.7358899	0.5113045	0.3137106	0.5475161	0.378346	0.6872606	0.4363221	0.3610521
480	7.63	290.26892	Unknown	[M+H]+	TRUE	null	null	null	null	FALSE	FALSE	31.49	4	290.2695:1784 291.27285:3402 292.27621:319	53.03817:21 55.05309:64 57.06824:368 58.06357:46 61.02726:12 69.0675:42 70.06154:431 71.08531:65 73.04646:125 77.04138:31 79.05361:100 81.03329:22 83.08508:16 88.07612:707 91.05624:51 93.03149:10 95.08438:0 97.10261:24 100.08209:6 102.08962:523 105.06591:132 107.0495:74 107.09188:19 109.10032:0 111.04407:5 119.04771:19 121.02804:81 121.10107:31 131.08418:7 133.06406:140 133.0999:0 135.08011:175 1…	0.9242253	0.5096427	0.8009065	0.1789422	0.5608194	0.468779	0.3407905	0.1298448	0.1333861	0.1373594	0.2275293	0.2109646	0.104486	0.188813	0.1805382	0.2531714	0.1864136	0.2333947
481	9.843	290.26962	Unknown	[M+H]+	TRUE	null	null	null	null	FALSE	FALSE	16.3	1	290.26639:891 291.26974:472 292.2731:0	55.05347:1361 56.04806:118 57.06863:282 58.06396:34 65.03744:101 67.05489:2503 69.06912:1132 71.0822:2068 74.05697:78 79.0491:1332 79.05286:1732 81.03:691 81.0656:1645 83.08561:608 88.07536:93 91.05278:1116 93.0675:2145 95.04505:279 95.08636:1204 97.10323:619 99.07518:1282 103.07427:4 105.0767:346 107.04871:163 107.08232:1065 108.08417:79 109.101:909 117.06916:170 121.03034:12 121.10026:850 122.0…	0.112945	0.08318093	0.09559935	0.1012775	0.09132995	0.06190378	0.1078114	0.05612156	0.05936841	0.06286682	0.2054981	0.09032749	0.178538	0.2074466	0.1360533	0.1453495	0.0818188	0.07265313
482	5.571	290.71729	Unknown	[M+H]+	TRUE	null	null	null	null	FALSE	FALSE	10.85	16	290.71729:543 291.72064:0 292.724:0	57.03072:1684 59.04666:89 61.027:507 67.05526:19 69.03426:1662 71.0099:328 71.04323:66 73.02791:3863 74.04386:22 81.03016:124 83.05099:36 85.02639:2080 86.02934:77 87.0408:233 91.06761:1 93.03341:23 96.04293:13 97.028:2295 99.03992:108 109.02107:81 109.64712:8 111.04443:22 113.02334:50 115.03789:2420 121.02362:28 126.0188:4 127.03537:505 128.03845:46 129.06313:9 132.09344:4 133.04459:1395 134.056…	0.003170264	0.003170264	0.003170264	0.003170264	0.003170264	0.003170264	0.003170264	0.003170264	0.003170264	0.003170264	0.003170264	0.003170264	0.003170264	0.003170264	0.003170264	0.08506636	0.003170264	0.03170264
483	5.571	290.89133	Unknown	[M+Na]+	TRUE	null	null	null	null	FALSE	FALSE	10.82	15	290.89133:541 291.89468:0 292.89804:0	55.0545:1 57.03232:1595 61.02644:409 65.03838:0 69.03365:1615 70.03452:78 71.01166:284 73.02848:3420 85.02568:1732 86.09544:0 94.04055:4 97.02584:1795 99.03773:41 103.03456:76 103.0532:7 109.0276:111 113.02097:30 115.03551:1710 116.04336:154 125.0954:15 127.03603:415 130.11346:4 133.04688:964 134.10934:7 145.04628:391 147.0446:12 148.04974:19 157.97517:3 161.13406:1 163.03972:21 202.99799:6 223.0…	0.006920592	0.006920592	0.006920592	0.006920592	0.006920592	0.006920592	0.006920592	0.006920592	0.006920592	0.006920592	0.006920592	0.006920592	0.006920592	0.006920592	0.06920592	0.006920592	0.006920592	0.006920592
484	1.166	291.082	w/o MS2:Catechin	[M+H]+	TRUE	C15H14O6	Catechins	PFTAWBLQPZVEMU-DZGCQCFKSA-N	OC=1C=C(O)C2=C(OC(C3=CC=C(O)C(O)=C3)C(O)C2)C1	TRUE	FALSE	13.01	6	291.082:766 292.08535:0 293.08871:1092	53.03569:26 55.0537:177 57.03364:28 60.04561:105 61.22325:3 69.07157:90 70.06682:724 73.06389:57 74.05702:63 75.05562:9 81.06812:58 84.04468:303 84.08093:870 85.02883:101 86.09861:751 87.09731:54 89.10932:17 91.054:262 97.03068:27 98.06274:25 103.04963:72 105.06338:26 111.04142:15 116.06858:241 119.04798:562 119.06801:18 120.07788:1651 121.07957:118 124.0357:26 124.08131:35 127.04021:94 128.10403…	0.06787477	0.06460196	0.09668585	0.07461826	0.1379224	0.09033809	0.02565174	0.01114301	0.05609177	0.03407734	0.03207089	0.03853638	0.1066789	0.1159641	0.1543142	0.1148259	0.1014873	0.02033783
485	3.748	291.09476	Unknown	[M+H]+	TRUE	null	null	null	null	FALSE	FALSE	63.78	1	291.09476:4861 292.09811:3207 293.10147:981	69.03137:2 70.06416:7 73.04552:124 76.02249:8 87.00757:51 88.03934:23 91.05119:0 93.06453:25 102.04007:12 107.04845:15 111.00878:35 114.01945:5 115.05165:101 117.07041:28 118.06412:264 119.06203:19 121.02695:76 123.04711:18 127.0357:10 127.95572:7 129.0699:90 130.06326:3751 131.06528:309 132.0825:1607 133.07922:120 134.04208:17 135.12331:18 137.02422:74 139.0533:11 142.06174:569 143.07339:98 144.…	0.6163324	0.8270007	1.670558	0.264273	0.3927978	0.5146853	0.2123898	0.3344969	0.2922468	0.4384801	0.5269104	0.2958048	0.3178239	0.3373625	0.4865042	1.488299	0.4390934	0.6553637
486	4.096	291.09653	Unknown	[M+H]+	TRUE	null	null	null	null	FALSE	FALSE	87.54	1	291.09467:4086 292.09802:10661 293.10138:1043	53.03554:0 57.06873:1 61.00901:4 65.04437:13 77.03702:12 87.00791:69 88.03571:44 90.03839:4 105.06957:22 109.09964:1 111.11482:12 115.05355:138 117.05705:98 118.06298:385 119.07321:18 125.13493:4 128.0472:43 129.07191:99 130.06528:5129 131.06892:520 131.67426:9 132.07967:2121 133.08453:249 137.96681:6 140.04794:30 142.06384:808 143.07045:214 144.07722:282 145.09431:26 146.06036:982 147.06046:109 …	0.5179988	0.5023558	0.7182809	0.4845736	0.5809501	0.6146588	0.2805605	0.4441656	0.4323576	0.4016276	0.4931515	0.5108702	0.5129212	0.5692993	0.6013304	0.8872312	0.4241833	0.3499473
487	3.667	291.09726	Unknown	[M+H]+	TRUE	null	null	null	null	FALSE	FALSE	55.56	5	291.10336:1706 292.10671:1766 293.11007:449	57.06703:4 69.06848:15 71.05059:21 72.93646:14 73.04625:1 74.04898:32 81.06865:30 84.0789:186 86.09787:33 88.0361:59 91.05866:8 97.06057:9 100.04929:4 109.06457:12 113.06467:4 115.04629:42 118.06175:250 120.07721:307 121.03075:4 128.06026:9 129.06897:53 129.10106:34 130.06393:3230 131.06595:280 132.07993:1374 133.07828:73 140.05486:11 142.06577:539 143.07236:118 144.08421:225 146.05887:758 147.04…	1.74587	0.9762763	1.712861	0.8290187	0.2200823	1.473999	0.537417	0.6991773	0.7762131	0.5627637	1.030392	0.8516091	0.9885839	0.8851169	1.240262	1.606397	0.4611971	0.8023933
488	1.024	291.1041	Unknown	[M+H]+	TRUE	null	null	null	null	FALSE	FALSE	11.17	3	291.10413:561 292.10748:776 293.11084:0	53.0436:3 55.01883:29 55.93598:29 61.02428:21 69.0315:36 78.02908:11 80.04651:6 81.04009:19 83.82084:13 84.07831:13 85.0249:78 85.0822:19 86.09729:555 94.99954:22 97.02384:56 98.97673:377 99.04417:24 101.00158:83 102.05451:8 104.109:2227 109.02422:17 110.97177:59 113.0056:36 114.94886:7 116.03544:5 118.08579:3 123.02851:14 124.0377:472 125.03997:25 126.9452:21 128.96265:8 132.96054:9 137.06245:12…	0.1098072	0.1000051	0.0576682	0.06144222	0.07794177	0.1936364	0.03734604	0.07904636	0.06902031	0.06241054	0.1141646	0.09157194	0.1496123	0.1400882	0.06455275	0.08010972	0.06178428	0.1687638
489	4.832	291.18979	Unknown	[M+H]+	TRUE	null	null	null	null	FALSE	FALSE	10.45	13	291.19113:503 292.19448:0 293.19784:0	57.03181:356 57.07128:13 61.02702:111 69.03191:154 71.01585:33 73.02669:959 81.03268:28 81.06573:29 84.08366:41 85.02765:405 88.1549:3 91.03926:16 97.02377:302 103.07543:8 105.06625:29 115.04081:302 117.06402:3 119.08328:0 131.0825:60 133.05093:192 133.09656:26 137.09795:9 141.06633:6 143.08273:31 145.04712:103 145.09984:29 147.11736:5 155.08046:1 157.09518:56 159.11221:21 163.08208:2 165.09169:2…	0.0436202	0.1101748	0.03795043	0.04665522	0.04899589	0.08210342	0.0186809	0.01054941	0.008465189	0.02172649	0.04470408	0.03689938	0.05347899	0.0234516	0.06783875	0.08604594	0.05228246	0.004947038
490	9.378	291.19427	Unknown	[M+H]+	TRUE	null	null	null	null	FALSE	FALSE	20.67	1	291.19543:1109 292.19878:3122 293.20214:1436	53.03838:33 55.0177:2 57.06847:36 58.0197:4 67.05357:21 71.04632:24 71.08441:244 73.04676:65 81.03236:80 85.05995:18 88.08576:24 91.04989:6 93.07138:28 95.0476:74 95.0834:0 97.06128:24 99.07919:204 102.09291:44 103.09986:4 105.06491:14 109.02557:22 109.09783:29 118.08412:279 119.08058:69 121.06895:30 123.07693:11 129.06194:4 133.09885:14 135.11681:93 137.0838:11 141.10909:6 145.09735:5 147.10461:…	0.1405989	0.1838697	0.1317882	0.1223955	0.1267199	0.1299191	0.08747457	0.1582476	0.09656513	0.07461763	0.1404332	0.1213053	0.07459017	0.1268514	0.1516438	0.1093696	0.1162704	0.1454103
491	12.902	291.2305	w/o MS2:Epiandrosterone	[M+H]+	TRUE	C19H30O2	Androgens and derivatives	QGXBDMJGAMFCBF-LUJOEAJASA-N	O=C1CCC2C3CCC4CC(O)CCC4(C)C3CCC12C	TRUE	FALSE	10.85	2	291.2305:578 292.23385:1957 293.23721:230	55.05493:996 57.03278:130 58.07515:2 65.63142:2 67.05535:1817 69.06841:798 71.08505:891 77.04361:14 79.05336:803 81.06991:2238 83.08483:624 88.3252:2 91.05062:272 93.07076:776 95.04973:47 95.0869:1589 97.06481:212 99.07855:812 102.05373:7 105.07003:215 107.08874:558 109.10011:700 118.07421:10 119.0845:184 121.02785:23 121.10243:418 122.10527:50 123.08248:71 123.12008:245 125.0928:398 131.08562:27…	0.03621943	0.05273443	0.00356167	0.01494998	0.06205339	0.0313463	0.003106913	0.006871633	0.006164293	0.003812762	0.007956184	0.000618052	0.008439155	0.002945282	0.01136109	0.0048489	0.005990931	0.008854159
492	4.093	292.10297	Unknown	[M+H]+	TRUE	null	null	null	null	FALSE	FALSE	15.39	1	292.10297:803 293.10632:751 294.10968:166	57.0687:1 67.0573:13 69.07039:3 79.05171:6 83.08701:17 87.00265:68 91.05425:10 105.06816:22 115.05208:126 117.05862:104 118.06456:375 119.0671:27 125.94825:4 128.04884:46 129.05273:31 129.06715:85 129.67268:28 130.06374:5312 131.06738:545 131.94508:9 132.04567:44 132.07812:2014 133.08134:255 134.08508:14 140.0497:39 142.06393:808 143.06885:212 144.04172:27 144.0773:296 145.07739:33 146.0451:53 14…	0.1017805	0.2260926	0.3357035	0.2427601	0.3077506	0.3499108	0.1412305	0.1683066	0.231217	0.2829382	0.4503024	0.2932574	0.7747277	0.2794017	0.7228325	0.6590684	0.3777051	0.1633191
493	3.752	292.10315	Unknown	[M+H]+	TRUE	null	null	null	null	FALSE	FALSE	14.17	3	292.10464:755 293.10799:856 294.11135:132	51.93853:19 57.06841:75 66.00193:19 71.04745:37 73.04429:168 77.0404:19 81.03357:37 84.07686:56 86.09582:75 87.00887:75 88.03668:93 93.05634:37 94.03973:19 98.97234:37 101.09652:19 103.0525:56 107.04991:37 111.04449:37 115.05166:112 117.05513:112 117.06583:75 118.06413:306 119.0682:37 121.02541:93 127.05163:37 129.06509:93 129.6658:75 130.06328:3786 131.04752:94 131.06693:563 132.0809:1770 133.07…	0.2340356	0.2020442	0.07764956	0.1689818	0.227849	0.06663669	0.07990443	0.1030551	0.1448246	0.1127077	0.1918803	0.1339169	0.178631	0.1432037	0.2041239	0.1268845	0.1277592	0.1135888
494	1.195	292.2117	Unknown	[M+H]+	TRUE	null	null	null	null	FALSE	FALSE	11.35	3	292.2117:568 293.21505:813 294.21841:271	55.05003:94 56.04777:55 57.06727:8 58.06259:32 63.00791:5 67.05114:79 69.03364:13 70.06054:313 70.06291:417 72.08193:468 74.06034:50 76.02244:10 79.05009:80 81.03356:4 81.06661:91 82.06649:8 83.05061:24 84.04448:244 86.0015:9 86.09451:67 87.0563:31 88.03669:82 89.93624:12 91.05255:621 92.05783:56 93.0659:70 94.07399:13 95.05997:22 97.06265:34 101.07385:46 103.05256:75 104.05271:54 105.06637:25 10…	0.1030562	0.0402345	0.05837539	0.02113056	0.03590612	0.08233196	0.01860993	0.02824144	0.02320016	0.01446974	0.0194377	0.0477487	0.03337786	0.02094896	0.01675781	0.02962237	0.04047987	0.01740377
495	5.684	292.92029	Unknown	[M+H]+	TRUE	null	null	null	null	FALSE	FALSE	10.85	9	292.92029:542 293.92364:0 294.927:0	57.03246:1340 59.04843:94 61.02769:333 65.03512:8 69.0338:1321 71.01182:293 73.02863:2458 75.0431:6 81.03091:158 85.02844:1481 87.04156:129 97.02739:1649 99.04351:37 109.0661:8 112.11771:23 115.04021:1342 116.04504:78 117.06647:1 127.0346:284 133.05029:983 134.09805:8 139.04025:17 141.12605:1 145.04984:446 147.05331:20 148.55376:3 163.00201:6 186.19913:8 191.00455:2 194.99075:6 199.24927:2 203.00…	0.005719937	0.005719937	0.005719937	0.005719937	0.005719937	0.005719937	0.005719937	0.005719937	0.05719937	0.005719937	0.005719937	0.005719937	0.005719937	0.005719937	0.005719937	0.005719937	0.005719937	0.005719937
496	1.015	293.06406	Unknown	[M+H]+	TRUE	null	null	null	null	FALSE	FALSE	19.33	1	293.06406:1519 294.06741:1342 295.07077:1658	55.05662:2 57.03344:35 59.04729:4 61.02988:18 69.03511:32 72.93475:9 73.02643:99 80.0504:10 85.0263:122 86.09608:1191 94.99552:26 97.02673:57 98.05738:6 98.97403:787 99.04429:8 101.00596:189 104.10768:3788 105.11002:202 109.05236:6 110.06781:34 110.97636:56 113.00722:28 118.08592:24 123.53822:8 124.03784:377 125.03852:33 126.05433:4 126.94692:32 127.03763:61 129.10233:7 131.05592:9 132.95906:26 1…	0.1925469	0.1267199	0.1179273	0.1519695	0.1036858	0.09869071	0.02662167	0.06550957	0.1130274	0.06728587	0.1186131	0.0832867	0.07418483	0.1210886	0.07074898	0.1746486	0.1691206	0.1352339
497	5.571	293.08646	Unknown	[M+H]+	TRUE	null	null	null	null	FALSE	FALSE	14.89	16	293.08646:745 294.08981:0 295.09317:25286	57.03072:1684 59.04666:89 61.027:507 67.05526:19 69.03426:1662 71.0099:328 71.04323:66 73.02791:3863 74.04386:22 81.03016:124 83.05099:36 85.02639:2080 86.02934:77 87.0408:233 91.06761:1 93.03341:23 96.04293:13 97.028:2295 99.03992:108 109.02107:81 109.64712:8 111.04443:22 113.02334:50 115.03789:2420 121.02362:28 126.0188:4 127.03537:505 128.03845:46 129.06313:9 132.09344:4 133.04459:1395 134.056…	0.06811249	0.02431618	6.40E-05	0.01075646	0.001766271	6.40E-05	0.006032457	6.40E-05	6.40E-05	0.01336342	0.003191265	0.001770636	0.002139691	0.008444278	0.000639611	0.1166969	0.008949047	0.007940517
498	5.457	293.08762	Unknown	[M+H]+	TRUE	null	null	null	null	FALSE	FALSE	11.01	1	293.08762:550 294.09097:0 295.09433:27273	54.04172:14 56.86175:14 57.03226:2014 58.03696:62 59.05369:55 61.02645:570 69.03028:1622 71.01185:446 71.68697:7 73.02749:4072 74.0386:30 80.02118:6 81.03113:141 82.07171:7 84.05235:16 85.02613:2239 86.0291:77 87.04321:266 95.04764:15 95.08894:0 97.02792:2530 98.03062:138 99.04549:90 103.03395:81 109.02265:85 113.0205:43 115.0381:2546 118.08721:7 127.03737:469 128.04207:39 129.14699:4 131.04758:2…	0.0697844	0.02431618	0.000348101	0.02151293	0.007065086	0.000348101	0.0090132	0.000348101	0.003481013	0.000348101	0.007340788	0.00577127	0.008558765	0.01688856	0.03492277	0.0531224	0.01789809	0.000348101
499	2.161	293.14789	Unknown	[M+H]+	TRUE	null	null	null	null	FALSE	FALSE	21.91	3	293.14789:1938 294.15124:1179 295.1546:0	55.93386:37 57.06854:37 59.07325:19 61.00772:37 65.03736:37 70.06546:37 73.04564:261 74.04594:37 81.0795:19 84.07443:56 84.0809:93 86.09729:37 91.05539:75 93.03881:37 95.08214:19 97.10036:19 113.07767:19 119.04528:205 120.05197:56 120.08291:37 121.0256:56 127.07889:37 129.1006:75 130.08765:130 133.06316:38 134.09627:38 136.06081:894 137.06413:56 138.06616:19 145.0329:58 146.06189:58 147.04315:243…	0.06766876	0.03248614	0.19937	0.02953012	0.04460037	0.09066246	0.0882789	0.01616931	0.08690006	0.06448568	0.02654113	0.03861991	0.06231685	0.05062311	0.02550449	0.1804085	0.03567667	0.07517865
500	1.195	293.14908	Unknown	[M+H]+	TRUE	null	null	null	null	FALSE	FALSE	34.22	3	293.14908:6502 294.15243:22581 295.15579:3543	55.05003:94 56.04777:55 57.06727:8 58.06259:32 63.00791:5 67.05114:79 69.03364:13 70.06054:313 70.06291:417 72.08193:468 74.06034:50 76.02244:10 79.05009:80 81.03356:4 81.06661:91 82.06649:8 83.05061:24 84.04448:244 86.0015:9 86.09451:67 87.0563:31 88.03669:82 89.93624:12 91.05255:621 92.05783:56 93.0659:70 94.07399:13 95.05997:22 97.06265:34 101.07385:46 103.05256:75 104.05271:54 105.06637:25 10…	0.3523767	0.09010888	0.6688225	0.06282752	0.08440197	0.1581617	0.2118851	0.1324644	0.3836498	0.1407972	0.07557935	0.1055115	0.1493465	0.1203054	0.09591768	0.4841162	0.1029589	0.1378337
501	2.275	293.15338	Unknown	[M+H]+	TRUE	null	null	null	null	FALSE	FALSE	12.2	3	293.15338:610 294.15673:343 295.16009:192	61.00767:56 65.04526:6 70.06302:16 73.04677:39 75.02483:26 80.02241:20 84.07561:135 89.0679:4 91.04988:111 97.02648:21 103.01669:12 111.11446:3 119.04509:678 129.09879:30 130.0826:210 133.07108:10 136.06223:1821 137.0639:71 143.01598:4 144.95444:3 147.04289:7442 147.1131:290 148.04633:793 162.0426:36 178.97961:16 186.89787:3 191.00713:15 207.0327:36 210.98711:15 222.97568:5 225.03421:11 230.11269…	0.1211302	0.03254312	0.06272783	0.0264461	0.03313977	0.06356988	0.08197833	0.01372391	0.1369792	0.05250361	0.01935858	0.02579115	0.04516609	0.04810344	0.02756724	0.1376206	0.0244194	0.03643427
502	9.151	293.20233	Unknown	[M+H]+	TRUE	null	null	null	null	FALSE	FALSE	18.39	2	293.20233:1043 294.20568:3660 295.20904:559	53.03568:46 55.01704:266 55.05371:328 65.03884:39 69.07057:722 71.04677:95 71.08843:0 73.04601:144 75.96636:4 77.04093:99 79.05064:506 79.05315:754 81.03538:196 81.06716:167 83.0473:90 83.08334:130 85.06045:32 91.05309:387 93.06781:287 95.05088:344 95.08255:171 97.05903:133 97.0632:280 97.09937:292 105.06835:506 107.04759:188 107.08558:1390 108.08598:169 109.05857:17 109.09987:1 110.10664:5 113.1…	0.2820377	0.09505415	0.1610788	0.1955156	0.2463021	0.2949884	0.0618386	0.1184437	0.04396756	0.112239	0.2809544	0.1925734	0.1461236	0.1206544	0.1250919	0.1046285	0.2462407	0.1638094
503	10.913	293.21115	w/o MS2:12-Oxo-10,15(Z)-Phytodienoic Acid	[M+H]+	TRUE	C18H28O3	Prostaglandins and related compounds	PMTMAFAPLCGXGK-GTOOTHNYSA-N	CC\C=C/C[C@@H]1[C@H](CCCCCCCC(O)=O)C=CC1=O	TRUE	FALSE	102.11	4	293.21115:10391 294.2145:35694 295.21786:3237	55.01645:29 57.06932:40 58.07219:24 65.03927:77 71.08528:327 75.04403:17 77.03637:72 78.04357:4 80.05612:25 82.07382:8 89.05945:7 91.05345:19 93.03002:34 95.04847:209 97.06214:34 99.07865:117 105.06431:61 105.06865:86 107.04496:179 108.05397:181 109.06328:180 117.06671:46 120.06038:12 121.06512:901 122.06936:97 127.95339:9 129.07237:31 131.07909:59 131.08554:71 135.08148:96 141.07129:5 143.08606:…	3.339398	3.359194	0.8425151	1.042173	3.183321	4.575756	0.6373507	1.262696	0.554081	0.4221853	1.54764	1.07374	0.5649117	0.7045609	0.7517509	0.5139149	0.5776393	0.5367908
504	13.697	293.25269	Unknown	[M+H]+	TRUE	null	null	null	null	FALSE	FALSE	20.89	2	293.25269:1059 294.25604:4236 295.2594:594	51.01879:19 55.05243:317 57.07077:93 59.04838:19 65.0386:93 66.8527:40 67.0526:1534 68.05889:79 69.06914:205 71.08461:75 73.04816:112 77.04066:56 79.05414:337 81.03511:81 81.06944:1935 82.07317:171 83.08564:168 85.06669:93 91.05416:130 93.06753:321 94.07973:40 95.08364:1510 97.06709:93 97.10187:75 102.09601:19 105.0695:130 107.08236:149 109.10105:510 110.10782:56 111.11923:37 117.06615:75 119.080…	0.05035538	0.09656394	0.01692115	0.03762881	0.2274861	0.09756278	0.006671188	0.007858825	0.007344409	0.009575658	0.009389176	0.01205202	0.007336084	0.00913378	0.02994979	0.01237204	0.01228813	0.0177306
505	5.514	293.67484	Unknown	[M+H]+	TRUE	null	null	null	null	FALSE	FALSE	10.82	6	293.67484:541 294.67819:0 295.68155:0	53.04595:10 57.02934:2044 57.03361:2990 59.04636:142 61.0278:960 61.84575:4 67.0515:22 69.03397:2603 71.01082:469 71.05009:77 73.02642:5688 74.03023:241 77.04431:14 81.03372:149 83.08421:9 85.02745:3510 86.03303:118 87.04057:355 91.05256:51 95.05029:44 96.0884:2 97.02641:3289 98.03188:216 99.04254:151 109.02386:126 111.0413:21 115.03624:3240 116.03802:183 123.04204:32 127.04006:711 129.06786:1 13…	0.001831363	0.001831363	0.001831363	0.001831363	0.001831363	0.06381316	0.001831363	0.001831363	0.001831363	0.001831363	0.001831363	0.001831363	0.01831363	0.001831363	0.001831363	0.001831363	0.001831363	0.001831363
506	5.571	293.88339	Unknown	[M+H]+	TRUE	null	null	null	null	FALSE	FALSE	10.8	6	293.88339:540 294.88674:0 295.8901:0	57.03262:2903 58.03516:109 59.05295:105 61.02789:957 67.0539:13 69.03172:2543 71.01567:431 72.08112:100 73.02773:5831 81.03511:147 83.08561:8 85.02887:3555 87.04464:386 91.04999:56 97.02654:3278 103.0382:99 109.03433:108 111.04741:21 112.65134:5 115.03792:3424 127.03705:703 133.04959:2162 134.09409:12 139.12119:7 145.04581:665 147.05954:21 151.10783:0 163.05376:197 172.12378:4 174.12299:16 203.99…	0.001215809	0.01215809	0.001215809	0.001215809	0.001215809	0.06369521	0.001215809	0.001215809	0.001215809	0.001215809	0.001215809	0.001215809	0.001215809	0.001215809	0.001215809	0.001215809	0.001215809	0.001215809
507	5.628	294.09943	Unknown	[M+H]+	TRUE	null	null	null	null	FALSE	FALSE	10.81	1	294.09943:540 295.10278:52039 296.10614:3257	53.04056:35 55.05449:9 57.0334:2007 61.02874:590 68.04952:5 69.03037:1621 71.01314:424 72.80452:59 73.02639:3914 81.03124:141 84.04988:22 85.03016:1958 86.02922:77 87.04334:266 91.03523:91 93.077:25 97.02945:2368 99.42263:2 109.03017:101 111.04175:33 113.03117:6 115.04129:2190 116.04614:76 127.03914:439 129.06534:4 133.04691:1425 134.0538:92 145.04314:370 145.04652:586 148.04662:4 163.06195:216 1…	0.06852452	0.000457841	0.000457841	0.000457841	0.000457841	0.000457841	0.000457841	0.000457841	0.000457841	0.000457841	0.000457841	0.000457841	0.004578408	0.000457841	0.000457841	0.000457841	0.000457841	0.000457841
508	13.697	294.25229	Unknown	[M+H]+	TRUE	null	null	null	null	FALSE	FALSE	10.9	2	294.25229:545 295.25564:544 296.259:124	51.01879:19 55.05243:317 57.07077:93 59.04838:19 65.0386:93 66.8527:40 67.0526:1534 68.05889:79 69.06914:205 71.08461:75 73.04816:112 77.04066:56 79.05414:337 81.03511:81 81.06944:1935 82.07317:171 83.08564:168 85.06669:93 91.05416:130 93.06753:321 94.07973:40 95.08364:1510 97.06709:93 97.10187:75 102.09601:19 105.0695:130 107.08236:149 109.10105:510 110.10782:56 111.11923:37 117.06615:75 119.080…	0.02777272	0.04969776	0.006917612	0.01078154	0.07194935	0.0363446	0.001987162	0.002948673	0.003513977	0.003031458	0.003340718	0.003800185	0.004784403	0.004903129	0.00835492	0.00420238	0.003742465	0.003780845
509	5.627	294.95502	Unknown	[M+H]+	TRUE	null	null	null	null	FALSE	FALSE	10.85	13	294.95502:543 295.95837:0 296.96173:0	57.0318:1609 58.03325:61 58.04724:7 61.02591:513 67.046:3 68.82205:17 69.0319:1563 71.01346:322 73.02668:3371 74.03169:127 81.02758:66 84.04221:9 85.02633:1876 86.02797:90 87.03811:94 91.03655:92 91.05002:21 95.00362:18 95.07107:7 97.02653:1881 98.03199:96 99.04264:118 109.02537:128 115.03776:1904 116.03345:39 117.04413:19 127.03679:453 128.03828:28 129.03728:7 132.98576:5 133.04765:1289 145.0470…	0.001333842	0.001333842	0.001333842	0.001333842	0.01724333	0.001333842	0.001333842	0.001333842	0.001333842	0.01333842	0.001333842	0.001333842	0.05770522	0.001333842	0.001333842	0.001333842	0.001333842	0.001333842
510	4.767	295.10065	Unknown	[M+H]+	TRUE	null	null	null	null	FALSE	FALSE	35.95	1	295.10242:3004 296.10577:2134 297.10913:1067	55.01564:22 57.03224:405 57.06744:8 59.05042:36 61.02754:139 69.03261:432 71.01183:84 71.04992:15 73.02627:879 74.04831:12 77.3842:4 81.07179:48 84.08341:0 85.02742:425 87.04188:45 91.05125:9 97.0279:428 105.07215:6 113.09706:5 115.03959:482 123.08005:4 125.33844:4 127.03734:112 131.08473:67 133.04669:291 137.13339:10 145.048:140 145.10243:42 147.11487:42 149.13426:3 150.02544:59 157.09277:13 163…	0.3808467	0.1408606	0.2575525	0.1577426	0.2754577	0.3333825	0.1288659	0.06681292	0.1938159	0.05648514	0.1106129	0.1639759	0.2358046	0.2705659	0.2510633	0.4766224	0.4405202	0.2006968
511	5.53	295.10413	Unknown	[M+H]+	TRUE	null	null	null	null	FALSE	FALSE	208.92	1	295.10303:14332 296.10638:8691 297.10974:2134	54.04172:14 56.86175:14 57.03226:2014 58.03696:62 59.05369:55 61.02645:570 69.03028:1622 71.01185:446 71.68697:7 73.02749:4072 74.0386:30 80.02118:6 81.03113:141 82.07171:7 84.05235:16 85.02613:2239 86.0291:77 87.04321:266 95.04764:15 95.08894:0 97.02792:2530 98.03062:138 99.04549:90 103.03395:81 109.02265:85 113.0205:43 115.0381:2546 118.08721:7 127.03737:469 128.04207:39 129.14699:4 131.04758:2…	1.817009	0.9111446	0.8375197	1.306371	1.198145	1.330146	2.348455	1.043675	1.645603	0.876379	0.9759732	1.156192	1.07857	3.352532	1.274001	1.710692	2.807745	1.898363
512	1.195	295.12729	Unknown	[M+H]+	TRUE	null	null	null	null	FALSE	FALSE	19.19	1	295.12729:960 296.13064:1147 297.134:0	53.03868:29 55.05362:171 56.04927:77 57.02718:4 57.06771:45 58.06412:7 60.04558:144 61.01238:39 67.05274:121 69.06693:115 70.02907:60 70.06452:623 71.04903:46 72.07876:538 73.0821:31 74.06198:73 77.03584:17 78.0418:3 79.06432:9 81.06957:77 82.06434:48 83.06003:72 84.07985:91 85.04598:22 86.0543:27 86.09622:49 87.04353:8 88.03974:80 89.10025:14 91.05429:398 92.05687:51 93.06902:114 94.0689:50 95.0…	0.1216453	0.03028128	0.1188852	0.02477246	0.04135011	0.09369241	0.01853108	0.03062877	0.03856144	0.008413078	0.04527552	0.04366455	0.05041565	0.04396643	0.05950782	0.06645443	0.04820384	0.04062365
513	12.163	295.22638	Unknown	[M+H]+	TRUE	null	null	null	null	FALSE	FALSE	181.3	3	295.22372:9334 296.22707:21376 297.23043:3131	53.0333:525 53.03742:1002 54.03966:50 55.01672:205 55.05233:1016 56.05643:52 57.03227:15 57.06854:132 59.04611:34 65.03392:70 65.03734:87 66.84796:12 67.05363:2084 68.05759:175 69.03381:153 69.06784:1493 70.07371:104 71.04876:128 71.08447:91 73.04561:20 75.79374:5 77.03679:163 79.05399:1242 80.05783:93 81.03368:3289 81.06928:1076 82.0359:197 82.07172:166 83.04815:794 83.08547:157 84.04848:64 85.0…	3.98195	3.780904	0.9600887	1.006707	4.291798	5.085134	1.238452	1.822957	2.36368	2.353499	3.260049	2.094888	2.428855	1.121225	2.255117	2.567057	2.252202	2.733595
514	7.162	295.22693	Unknown	[M+H]+	TRUE	null	null	null	null	FALSE	FALSE	84.44	1	295.22662:4094 296.22997:9953 297.23333:1130	53.03839:115 55.01666:337 55.05228:876 56.05638:69 57.03329:109 57.06848:97 61.02531:1 65.03729:51 67.05359:1223 68.05522:87 69.0326:83 69.06898:451 71.05348:93 71.08444:487 77.04049:144 79.04769:326 79.05271:753 81.03239:291 81.06799:1199 82.07171:102 83.04685:274 83.08546:628 84.08731:65 85.0626:66 85.10428:34 87.08406:9 91.05263:538 92.05384:28 93.06735:1058 94.07681:44 95.04765:265 95.08621:6…	0.5190685	0.6510218	0.3107461	0.4108455	0.6748931	2.360409	0.5147539	0.2903378	0.7459388	0.6724025	0.4759117	0.3994621	0.3060423	0.694312	0.7279974	0.4709115	0.6968454	1.960075
515	7.844	295.22693	Unknown	[M+H]+	TRUE	null	null	null	null	FALSE	FALSE	56.22	10	295.22693:2973 296.23028:9321 297.23364:1200	55.01883:146 55.05445:360 57.03119:68 57.06958:164 65.03488:54 66.03971:17 67.05225:455 68.06201:19 69.06757:361 71.08654:42 73.04405:35 74.04553:26 77.03635:75 79.05099:316 81.03188:139 81.07002:469 82.07117:26 83.04886:141 83.08618:118 85.06329:58 87.04914:15 91.05052:228 93.03111:20 93.06925:427 94.07186:34 95.05092:156 95.08396:484 97.06041:17 97.09937:196 98.10101:28 99.07828:40 103.05584:5 …	1.219361	0.934082	0.5649426	0.9818156	1.260069	1.710659	0.7150078	1.29648	0.8478178	0.2972767	1.318186	0.9411598	0.8340211	0.9534203	1.232962	0.9221433	1.00753	0.7054507
516	13.925	295.22745	Unknown	[M+H]+	TRUE	null	null	null	null	FALSE	FALSE	20.42	8	295.22745:1114 296.2308:2835 297.23416:386	55.05488:279 56.05899:37 57.07003:75 59.04869:75 65.03768:57 67.0528:383 68.05441:38 69.03529:112 69.06814:93 71.04784:37 71.08951:56 73.04707:112 77.03824:56 79.04789:56 79.05292:149 81.03257:114 81.06816:640 83.04957:75 83.08175:75 85.06011:37 91.04592:37 91.054:149 93.07279:130 95.049:75 95.08479:242 97.06405:93 97.09744:56 99.08196:37 105.07056:130 107.0834:75 109.06077:93 109.10059:112 111.0…	0.3450077	0.3433037	0.1641068	0.3218288	0.4464796	0.3968786	0.1689088	0.1149918	0.1180907	0.2257905	0.3061153	0.3317186	0.2031245	0.1856379	0.3493956	0.1422834	0.1779127	0.1929494
517	10.685	295.22757	Unknown	[M+H]+	TRUE	null	null	null	null	FALSE	FALSE	382.34	1	295.22668:15522 296.23003:49431 297.23339:3894	51.02254:68 53.0362:273 55.04795:486 55.05319:1382 56.0573:86 57.06835:317 59.04701:50 65.0383:45 67.0523:2336 68.05509:97 69.06767:1469 70.07:118 71.0474:241 73.04786:26 73.06476:91 75.02227:14 77.03912:408 78.04136:46 79.05258:1831 80.06147:94 81.02972:165 81.06913:1942 82.07286:68 83.04929:234 83.08276:293 84.08847:40 85.06117:120 89.0545:12 91.05385:1024 92.05507:88 93.06722:2675 94.0712:223 …	1.967885	2.523493	2.122756	3.212559	1.872554	5.083622	1.540705	2.508126	1.406263	3.249086	2.368042	2.710075	3.057207	3.03708	3.603897	1.848029	2.455565	2.191189
518	0.967	296.06564	Unknown	[M+H]+	TRUE	null	null	null	null	FALSE	FALSE	35.54	1	296.06702:2859 297.07037:3831 298.07373:2816	53.04055:24 57.0302:44 59.01253:3 60.07932:130 68.02972:7 70.06434:64 71.07384:160 73.0276:144 82.99423:245 85.02757:191 86.09474:1301 87.0987:47 97.02531:89 98.9726:730 101.01019:191 103.78947:25 104.10621:3810 104.99131:54 105.10565:166 110.97633:65 112.89164:24 115.03831:28 116.99126:42 123.03175:23 124.03782:567 127.03443:90 129.02692:31 135.0022:18 137.01299:19 139.03366:20 143.01802:270 144…	0.3624319	0.2648458	0.2413964	0.08725522	0.2496088	0.2645194	0.142366	0.08719554	0.3028547	0.06141047	0.1280374	0.09667505	0.2694815	0.1548061	0.3813362	0.2912475	0.1795711	0.1277985
519	9.663	296.23172	Unknown	[M+H]+	TRUE	null	null	null	null	FALSE	FALSE	56.65	9	296.23172:2928 297.23507:1356 298.23843:220	51.02418:25 53.03989:127 55.0192:209 55.05482:1307 56.05681:78 57.0337:179 57.07103:244 62.99044:7 65.03417:57 67.05385:2197 68.05663:180 69.03283:115 69.06803:736 71.05011:108 71.08582:2354 72.08942:150 73.04574:28 74.04481:24 77.0381:339 79.05528:1345 80.05785:85 81.03495:242 81.06292:348 81.07182:1312 82.07171:158 83.05198:136 83.08416:577 84.08727:45 85.06384:134 85.78036:5 91.05381:843 92.05…	1.019691	1.100176	0.5306824	0.9790136	1.142495	1.334849	0.2509739	0.7473562	0.3088278	0.5555882	0.8361993	0.5409543	0.970556	0.8136385	1.230348	1.181378	0.7662043	1.053407
520	11.765	297.08142	Unknown	[M+H]+	TRUE	null	null	null	null	FALSE	FALSE	15.94	17	297.08142:1425 298.08477:639 299.08813:651	53.03589:37 55.01722:132 55.05389:673 57.03169:168 57.06582:130 59.04657:37 65.04001:155 66.84833:60 67.05284:2594 68.05795:186 69.03533:76 69.06818:447 71.0836:149 73.04228:130 74.04619:19 77.03703:93 78.04173:76 79.05169:706 80.0555:112 81.03514:126 81.06819:2901 82.07317:186 83.04959:130 83.08434:383 84.08487:37 85.06404:149 88.04614:38 89.0627:38 91.04997:306 93.06735:549 94.07268:130 95.0462…	0.232237	0.1955151	0.1899322	0.2034388	0.283047	0.235112	0.2406201	0.1916766	0.2090651	0.1868753	0.2745894	0.2539108	0.2139093	0.2438115	0.2309396	0.3045991	0.1703606	0.2182342
521	5.684	297.16812	Unknown	[M+H]+	TRUE	null	null	null	null	FALSE	FALSE	10.73	4	297.16812:536 298.17147:0 299.17483:0	53.04015:37 56.05712:37 57.03296:168 57.06816:37 58.0764:19 65.04031:37 67.05318:37 69.03217:168 71.00781:56 72.80634:56 73.02701:323 73.04632:207 74.04783:37 77.03626:37 79.05219:56 79.06097:37 81.06999:56 84.08155:38 85.02555:189 85.09718:19 87.04525:56 91.05064:37 95.08553:75 97.02725:266 98.02434:38 103.06046:19 109.09708:56 113.0227:38 115.03576:226 121.02304:75 123.11522:37 127.03008:37 133…	0.000633899	6.34E-05	0.03354656	0.05380739	0.03607549	0.08693216	6.34E-05	0.02753815	0.04220728	6.34E-05	0.000808805	6.34E-05	0.05039571	0.03633083	0.06824651	6.34E-05	0.03188191	0.001441029
522	12.804	297.24124	Unknown	[M+H]+	TRUE	null	null	null	null	FALSE	FALSE	41.21	1	297.23904:2036 298.24239:3139 299.24575:384	55.01649:133 55.05211:546 67.05342:1280 69.06881:592 71.04617:51 73.043:82 77.0366:54 79.05254:453 81.06909:1408 83.084:404 85.05982:57 87.08389:8 91.05111:163 93.07262:281 95.08053:738 95.08466:1002 96.08698:74 97.09873:392 99.08189:474 105.06625:72 107.08784:357 109.10068:619 111.08463:53 117.06731:108 119.08357:174 121.09839:238 123.08155:15 123.12072:160 125.09502:316 127.03887:26 129.32671:4…	0.2580842	0.2074624	0.2425665	0.2750733	0.3408662	0.4338499	0.09254499	0.1361616	0.2148602	0.1147829	0.152917	0.3217463	0.1748168	0.4346164	0.1960728	0.2337562	0.2995316	0.3234293
523	4.803	297.69852	Unknown	[M+H]+	TRUE	null	null	null	null	FALSE	FALSE	11.71	3	297.69852:607 298.70187:0 299.70523:0	57.03323:332 59.05034:18 61.02856:50 65.03949:18 69.03251:314 71.01173:79 72.07956:20 73.02617:679 73.04789:82 81.03735:19 83.01326:8 85.0286:469 86.03027:20 87.04044:26 91.0363:27 93.07127:3 97.02777:424 98.03186:23 99.04393:17 101.02546:15 103.04668:3 107.08196:22 109.06081:4 115.0364:495 116.04275:50 120.09033:11 121.02528:20 121.09986:1 125.09018:7 127.04194:73 131.08293:55 133.04651:346 133.…	0.003644921	0.004421123	0.0624771	0.0176767	0.02440519	0.0436725	0.01351586	0.01911153	0.02776899	0.01030696	0.01840911	0.008919995	0.05992465	0.04445163	0.009937958	0.005808885	0.03657307	0.0282412
524	2.104	298.0939	Unknown	[M+H]+	TRUE	null	null	null	null	FALSE	FALSE	17.22	3	298.0939:902 299.09725:557 300.10061:240	61.01119:81 75.02507:49 121.02424:24 130.08299:7 131.06085:2 132.07968:35 136.061:136 137.06102:92 141.01385:0 146.06039:79 147.11185:52 149.02089:192 150.02585:93 163.04051:18 172.03616:1 179.06897:0 192.97807:0 203.08009:8 205.01859:33 207.03537:40 208.02811:20 212.20174:5 224.02769:13 225.0349:32 247.13858:6 257.22253:0 263.06909:1 265.01724:131 267.00024:21 277.1131:0 279.09595:5 279.1337:2 2…	0.1331506	0.07138177	0.09280273	0.07591581	0.1032099	0.1352417	0.02624316	0.04026196	0.05294699	0.04447806	0.06531104	0.08157453	0.06685539	0.07117198	0.08641946	0.101151	0.06623639	0.05966901
525	2.672	298.0946	Unknown	[M+H]+	TRUE	null	null	null	null	FALSE	FALSE	21.73	1	298.09454:993 299.09789:921 300.10125:469	57.06772:18 61.01018:170 62.99716:8 69.07047:6 75.0264:81 81.07214:17 83.0459:6 85.06684:6 86.09363:37 89.94068:2 91.05701:5 93.06633:3 95.08793:1 97.02551:41 100.08433:4 119.03016:36 121.02278:19 123.07893:4 134.67442:9 136.06274:4813 137.05946:157 144.07393:7 145.02809:92 154.07256:10 158.99637:3 163.04419:44 193.9799:14 205.01663:14 211.00012:14 217.08006:12 223.0228:19 225.03918:11 243.07518:…	0.1258766	0.07741524	0.2135652	0.0826668	0.1117348	0.1239329	0.07770436	0.130703	0.1371242	0.1029321	0.184267	0.2052852	0.1276107	0.1820116	0.1871262	0.1933389	0.1428187	0.1322924
526	1.649	298.09534	Unknown	[M+H]+	TRUE	null	null	null	null	FALSE	FALSE	15.93	4	298.09534:803 299.09869:392 300.10205:149	55.93468:2 61.01628:39 71.05084:12 72.08178:24 73.04651:23 122.03215:21 133.1048:21 136.05182:491 136.06171:2637 145.03378:35 148.07497:1 151.02618:6 152.96037:4 159.086:10 167.08324:16 172.97343:20 192.97868:40 207.02579:45 208.03072:13 209.0136:15 210.01514:21 225.04602:25 235.16676:8 249.991:46 250.99002:26 254.84369:2 261.04874:2 262.99625:3 265.01306:1 266.99835:33 268.00534:2 289.12378:8 29…	0.1530233	0.1060443	0.06709313	0.08052303	0.1745705	0.1181974	0.04882742	0.07740749	0.068928	0.0523411	0.09089391	0.09499628	0.04597678	0.09190813	0.0583965	0.06496547	0.04919735	0.07103383
527	1.99	298.09628	Unknown	[M+H]+	TRUE	null	null	null	null	FALSE	FALSE	13.17	6	298.09628:688 299.09963:432 300.10299:106	51.97359:2 57.06882:12 61.01128:23 69.07037:12 93.03324:15 107.07317:1 121.02512:33 121.06706:5 127.11335:3 133.09183:0 136.05846:207 145.02527:1 146.05592:20 147.04572:24 149.02325:1076 150.02475:228 151.02612:33 157.06898:5 161.12816:1 169.89662:2 173.04935:10 177.10194:7 190.99232:31 191.00987:19 192.98022:39 199.15114:4 201.0488:64 202.05116:5 203.0842:14 205.08537:4 207.0354:52 208.02812:16 …	0.1685618	0.1000336	0.2695104	0.1142843	0.1455117	0.08115241	0.02442159	0.03799077	0.06143855	0.04562814	0.08682351	0.09998246	0.07406522	0.09100582	0.09539	0.09401969	0.06630363	0.06806263
528	12.845	298.24759	Unknown	[M+H]+	TRUE	null	null	null	null	FALSE	FALSE	10.91	2	298.24582:507 299.24917:747 300.25253:321	53.03528:33 55.01559:158 55.05436:903 57.0322:117 59.04604:13 65.51418:7 67.05359:1749 69.06897:715 71.08682:878 78.04274:8 79.05398:716 81.06927:2169 83.04686:67 83.08547:572 85.06261:84 88.07787:4 88.65265:4 91.05265:278 93.0265:28 93.06737:727 95.04768:50 95.08761:1343 96.08579:113 97.06414:202 97.09754:435 98.10479:46 99.07787:805 105.06501:120 107.08367:603 109.0596:27 109.10237:636 111.0788…	0.1748453	0.04621099	0.1261886	0.1214929	0.1354303	0.06946758	0.05332219	0.09817079	0.08844277	0.1013757	0.1230439	0.1637838	0.1100678	0.196355	0.1310563	0.08009012	0.08756322	0.211705
529	5.684	299.05881	w/o MS2:Khellin	[M+H]+	TRUE	C14H12O5	Furanochromones	HSMPDPBYAYSOBC-UHFFFAOYSA-N	O=C1C=C(OC=2C(OC)=C3OC=CC3=C(OC)C12)C	TRUE	FALSE	16.7	8	299.05881:992 300.06216:0 301.06552:0	70.06333:56 73.04462:75 74.04733:37 91.05798:19 97.0292:37 121.06846:37 132.0835:19 141.02103:19 145.02669:37 173.13252:37 177.0564:56 189.95888:19 192.99144:37 200.19814:37 205.03015:37 207.0307:56 209.02667:37 227.0381:37 235.14565:19 247.11061:19 248.98544:75 249.98021:75 250.98814:75 265.01556:75 266.01648:130 267.017:130 268.00781:56 281.04602:186 281.05313:186 282.05304:261 283.04282:168 28…	0.03269336	0.03802394	0.05759748	0.01499386	0.1295992	0.014125	0.05090132	0.1023647	0.04620253	0.1115014	0.06814186	0.05155724	0.01621381	0.02274507	0.03412325	0.06942254	0.07092755	0.1345728
530	4.832	299.06033	Unknown	[M+H]+	TRUE	null	null	null	null	FALSE	FALSE	14.14	6	299.06033:940 300.06368:0 301.06704:0	55.05592:19 69.07054:56 71.04553:56 73.04594:93 81.06828:56 83.08573:37 86.09615:37 93.06615:37 97.06146:37 105.06646:37 111.11454:37 114.08588:37 117.07197:19 121.09997:37 123.12699:19 131.94286:19 133.09865:37 135.12315:37 145.09872:37 147.1214:56 157.10474:37 159.11473:37 162.10152:37 163.03957:37 171.00133:37 173.13705:37 182.03159:37 185.13303:37 193.98241:37 207.02975:56 208.03468:75 209.03…	0.05628234	0.0242763	0.06354431	0.09171201	0.06242439	0.1108474	0.09371205	0.1179469	0.05323708	0.0312459	0.05869993	0.05055499	0.07409844	0.06902687	0.09963542	0.1111525	0.09588479	0.06833747
531	13.641	299.25751	Unknown	[M+H]+	TRUE	null	null	null	null	FALSE	FALSE	13.29	1	299.25638:678 300.25973:1191 301.26309:246	55.05217:168 57.06837:168 59.05029:37 67.05002:37 67.05234:112 69.06771:281 71.08434:224 73.0467:19 79.05012:37 79.0564:75 81.06283:37 81.06918:168 83.08667:130 84.08853:37 85.099:56 86.10502:19 91.05392:93 93.06456:37 93.07001:75 95.0834:130 97.09885:93 99.08201:19 105.06927:37 107.0836:37 109.1023:112 111.11752:93 115.07751:19 119.08373:93 121.10166:75 123.11148:112 123.11775:93 125.09519:56 12…	0.08599637	0.07245287	0.07232634	0.06306572	0.07558674	0.1273093	0.08597631	0.05550215	0.05847837	0.1020695	0.1771284	0.2179552	0.1237167	0.2222326	0.0702213	0.1947593	0.1770761	0.09289439
532	12.532	301.13992	Unknown	[M+H]+	TRUE	null	null	null	null	FALSE	FALSE	33.06	11	301.13992:2192 302.14327:2096 303.14663:349	106.08598:42 121.01068:2 137.00816:13 148.53148:22 190.99857:3 191.99905:10 203.08646:14 204.97842:6 207.02747:11 209.03362:7 221.99255:8 225.04105:31 237.11005:7 245.0732:44 247.2466:7 266.01462:14 267.01279:71 269.00089:20 281.05579:10 282.04858:52 300.04929:18 301.12405:164 301.1412:826 302.14182:143	0.3385181	0.1933786	0.2610434	0.2852092	0.3182837	0.3283768	0.7079424	0.5266768	0.5002044	0.5104476	0.3083395	0.2196591	0.5356538	0.7604021	0.5959496	0.8355292	0.4893366	0.5953679
533	8.952	301.14047	Unknown	[M+H]+	TRUE	null	null	null	null	FALSE	FALSE	11.23	1	301.14047:791 302.14382:435 303.14718:155	55.05248:56 60.04767:19 67.05148:56 69.068:75 70.0656:19 73.04457:37 74.04122:19 81.06692:37 83.08566:37 86.0555:19 89.05483:19 93.06754:75 94.07426:37 95.08365:75 97.10187:56 107.08674:37 111.11475:37 121.10029:37 125.09694:37 131.08824:37 132.10231:93 133.10072:56 135.04321:56 136.92538:56 137.09729:75 139.11024:56 145.02278:75 147.11858:37 150.11221:56 155.10297:37 159.11548:56 163.03856:279 1…	0.1002433	0.1232103	0.0647594	0.1615538	0.1906202	0.1840674	0.1883546	0.1655902	0.1723431	0.1942946	0.2774818	0.2626889	0.163394	0.1891961	0.1636045	0.2048685	0.175866	0.1761918
534	8.583	301.14178	Unknown	[M+H]+	TRUE	null	null	null	null	FALSE	FALSE	14.18	12	301.14178:936 302.14513:363 303.14849:84	75.04952:14 89.03854:33 117.03156:54 134.0312:20 139.10704:64 142.09412:15 145.02789:121 153.91093:2 161.02142:23 163.03818:643 185.90062:4 192.98271:4 204.89169:5 207.03172:42 209.02156:10 226.04012:4 242.24988:7 248.99075:20 249.98553:14 255.18085:1 267.99704:3 268.02246:3 279.25989:3 282.04187:178 283.05066:51 284.05649:2 288.04248:3 299.06723:30 300.05951:30 301.13675:58 303.24292:5 304.29135…	0.1706774	0.1233869	0.1491144	0.1242885	0.1678764	0.1606608	0.2080133	0.1621254	0.1974222	0.1686491	0.2332525	0.1250386	0.1741124	0.198432	0.2403579	0.2139198	0.1699721	0.1725818
535	12.611	301.14188	Unknown	[M+H]+	TRUE	null	null	null	null	FALSE	FALSE	27.31	1	301.14005:1028 302.1434:1510 303.14676:0	55.05609:37 57.03078:56 57.06917:93 62.05516:19 67.04974:37 69.06977:75 71.08049:37 74.0455:37 81.07398:56 83.08638:37 85.10261:37 87.0613:19 93.07107:19 95.08585:93 105.06752:37 108.08808:37 109.10346:37 132.09372:37 135.07886:37 137.09023:19 147.07191:19 149.02206:75 191.99998:37 207.03088:37 226.05035:37 247.20265:19 248.98427:37 250.99149:37 254.2887:37 255.28723:56 257.25168:37 262.15576:19 …	0.1303693	0.06212932	0.08720306	0.09835017	0.1003226	0.1167745	0.2817433	0.2731877	0.2147679	0.1619986	0.5940588	0.5018834	0.2447288	0.2743199	0.2344255	0.2431013	0.2055143	0.238676
536	8.696	301.14316	Unknown	[M+H]+	TRUE	null	null	null	null	FALSE	FALSE	12.66	11	301.14316:922 302.14651:625 303.14987:128	55.05205:56 64.0193:19 69.06951:93 71.04683:37 71.08612:56 73.04723:93 79.05427:56 81.0657:56 83.08309:37 85.06796:37 89.03336:37 91.04859:37 95.0861:75 97.10013:56 97.50408:19 105.07328:37 107.08174:37 111.08425:37 117.07135:19 121.09928:37 123.11372:56 125.09265:75 130.06714:19 131.08533:37 135.04015:37 137.0925:56 139.10538:56 143.85857:19 146.10802:19 151.10333:37 153.12706:37 157.10338:37 16…	0.1997496	0.1495548	0.1455784	0.1446794	0.1922574	0.193946	0.2206539	0.1690486	0.1967893	0.2057516	0.1296199	0.2506118	0.1891966	0.2091406	0.2378314	0.2299162	0.1673427	0.1731464
537	8.81	301.14542	Unknown	[M+H]+	TRUE	null	null	null	null	FALSE	FALSE	12.88	2	301.14066:621 302.14401:418 303.14737:84	55.0158:56 55.05352:130 57.03348:37 59.04842:37 65.0375:19 67.05495:149 69.06684:93 71.04774:37 71.08703:37 73.047:37 75.04341:37 79.05669:56 81.07202:93 83.04578:56 83.08825:93 85.06282:37 89.04019:19 91.05151:130 93.06893:56 95.07955:56 95.08506:112 97.06156:56 97.09774:75 98.97268:37 103.05714:19 105.0652:56 107.0824:93 109.09961:168 111.07759:37 117.06925:19 119.08552:112 121.09258:37 123.081…	0.1814537	0.05658582	0.1267865	0.1391758	0.1842649	0.1767837	0.1935827	0.1748621	0.1818763	0.09193132	0.2187731	0.2435627	0.1370864	0.1892557	0.1816895	0.1708968	0.1398307	0.1398021
538	11.521	302.30258	Unknown	[M+H]+	TRUE	null	null	null	null	FALSE	FALSE	127.6	3	302.30258:10257 303.30593:7361 304.30929:1206	57.05874:11 57.06941:714 58.07443:44 65.03485:5 68.04922:22 70.0593:782 70.06285:1440 71.06996:61 71.08544:259 72.07826:22 85.09623:58 86.6311:8 88.07496:2415 89.07837:121 102.09267:546 106.08322:1321 118.08538:37 149.93864:4 157.09245:1 162.99284:8 165.15799:5 192.96738:6 205.92854:4 208.02512:4 209.02635:10 211.20633:33 239.08145:4 240.26636:84 248.98793:3 249.98943:0 250.98621:33 255.11044:7 2…	0.8922926	0.69962	1.055077	0.7603929	0.6889265	1.530226	0.2536313	0.5424396	0.7580762	0.661608	0.8607184	0.7896368	0.9434378	1.247974	0.7767357	1.526835	0.7762963	0.8683316
539	11.617	302.3027	Unknown	[M+H]+	TRUE	null	null	null	null	FALSE	FALSE	85.21	8	302.29977:2348 303.30312:2335 304.30648:835	57.06868:653 60.04435:58 67.05019:14 70.06424:905 71.08445:225 73.04315:40 75.52344:4 81.0704:13 85.10148:152 86.06819:7 88.07496:1433 89.07569:64 91.05099:36 93.07111:40 99.11678:6 102.08964:377 104.74337:7 106.07572:150 106.083:876 107.08746:19 109.11206:5 118.08346:35 121.10242:1 125.82822:4 129.05949:1 134.03468:2 145.09962:16 161.09537:9 185.12622:11 205.19388:6 207.02859:11 208.03352:21 211…	1.341878	1.545758	2.229663	1.967812	1.427446	0.6946906	0.4974845	0.2424428	0.3284612	1.094625	2.684557	1.917139	0.6307172	0.4615326	0.4630465	0.9443209	0.4847276	0.5104066
540	5.571	302.5636	Unknown	[M+H]+	TRUE	null	null	null	null	FALSE	FALSE	10.67	16	302.5636:534 303.56695:0 304.57031:0	61.03031:37 67.04601:19 73.02791:56 73.04601:93 74.04508:37 85.02769:75 95.08492:19 109.0948:37 115.03486:37 125.02368:19 129.14014:19 133.04459:37 137.05678:37 145.10004:37 163.04085:37 183.11276:56 192.00032:37 206.01424:37 208.02771:37 209.02486:37 212.20744:37 213.17741:19 221.10927:19 224.02489:37 247.2063:19 249.99159:56 250.97942:56 252.99461:37 265.01578:37 266.02133:75 267.01492:56 268.0…	0.04227316	0.03647427	6.19E-05	6.19E-05	6.19E-05	0.03146425	6.19E-05	0.000619415	6.19E-05	6.19E-05	6.19E-05	6.19E-05	6.19E-05	0.03633083	6.19E-05	0.08361659	6.19E-05	0.00612066
541	12.386	303.17966	Unknown	[M+H]+	TRUE	null	null	null	null	FALSE	FALSE	13.6	4	303.17993:582 304.18328:1161 305.18664:723	70.07:15 73.04784:15 88.08024:20 91.06716:1 106.08167:50 118.99848:145 120.99548:23 121.01257:1224 122.00723:121 123.00597:119 137.00719:462 144.0864:6 149.12672:31 153.00401:78 159.11626:27 160.08673:11 175.15128:13 197.07249:10 199.17143:14 203.09464:365 204.09203:99 205.08173:23 209.02977:15 219.08861:127 220.08676:41 221.09348:27 238.09035:6 247.20541:10 248.98035:4 249.99297:10 250.98305:22 …	0.06749444	0.1163792	0.1610402	0.0583582	0.1839987	0.06164575	0.1081426	0.08329839	0.06794567	0.06166674	0.1370398	0.07357326	0.1802856	0.08774558	0.07481851	0.127482	0.07992888	0.08779879
542	11.595	303.31375	Unknown	[M+H]+	TRUE	null	null	null	null	FALSE	FALSE	11.09	14	303.31375:554 304.3171:220 305.32046:0	55.0536:2 57.03139:95 57.06872:758 58.07911:31 67.05596:51 69.06782:44 70.06303:734 71.0856:334 72.0904:46 79.98433:4 81.0703:138 83.08261:2 85.09875:178 88.07482:944 89.07688:30 93.06957:40 95.08429:53 99.11376:12 102.08798:239 105.06274:13 106.08564:698 118.08004:13 135.1236:7 137.13029:50 149.02736:5 169.09377:7 205.01491:2 208.03859:2 240.26273:52 251.20158:0 257.23318:26 258.27606:113 266.01…	0.2069602	0.3563334	0.2407278	0.2801194	0.28416	0.2191071	0.2415506	0.1930767	0.1469937	0.210827	0.2879699	0.2636744	0.1897348	0.07548776	0.1486296	0.2924132	0.1527314	0.141102
543	13.622	304.29752	Unknown	[M+H]+	TRUE	null	null	null	null	FALSE	FALSE	139.29	16	304.29752:10971 305.30087:9251 306.30423:1291	57.06732:233 58.06477:4479 59.06979:168 65.03588:225 67.05328:31 69.06979:88 71.08522:44 73.04513:25 75.04515:3 83.08091:54 87.09909:4 91.05175:12897 92.057:1181 93.06369:59 95.08247:12 107.09257:7 109.10541:20 134.09256:13 136.11139:38 161.12819:19 181.15572:9 211.57233:31 212.23422:8659 213.23932:1560 214.23853:82 226.21565:69 249.9826:11 250.98158:0 265.02026:20 266.01199:37 267.01248:36 270.2…	0.1047836	0.1584369	0.3295766	0.2810157	0.3593919	0.7209206	2.764032	1.676407	1.346394	2.246204	5.656196	3.552564	1.449488	1.237657	2.300505	1.719538	0.5564021	0.6266472
544	13.527	304.29941	Unknown	[M+H]+	TRUE	null	null	null	null	FALSE	FALSE	154.18	3	304.29675:2766 305.3001:2357 306.30346:386	57.07413:66 58.06413:1504 59.06482:53 63.02182:7 65.03761:107 67.0539:15 71.08236:58 79.05678:2 81.06829:37 85.10327:22 88.07682:1 91.05291:4491 92.0609:248 95.08373:49 97.09917:47 107.08681:0 110.07084:3 120.08462:1 169.12199:3 209.05151:11 212.22202:380 212.23846:2732 213.23946:453 213.26215:34 247.24474:1 250.98463:20 261.14594:50 265.13861:6 266.99976:26 271.25299:5 282.04498:0 300.0582:29 30…	0.4214717	0.4293446	0.2845607	0.6896108	0.4289701	0.3163455	0.9943145	1.211124	1.508017	0.9096688	2.55506	1.341265	0.6482933	0.6037233	0.9476798	3.844179	0.5762126	0.6193231
545	13.356	304.29999	Unknown	[M+H]+	TRUE	null	null	null	null	FALSE	FALSE	45.17	1	304.29999:2258 305.30334:2251 306.3067:350	57.0694:61 58.06259:1050 59.06544:38 65.03373:21 68.04925:3 69.06648:13 71.08548:77 73.04784:12 85.10023:17 90.77108:15 91.05249:3368 92.0537:245 97.09876:10 111.12635:8 127.03096:39 135.11351:18 137.12843:2 143.07855:3 145.10246:14 189.16367:6 201.57532:4 207.0249:11 208.03595:14 211.21313:33 212.23846:2074 213.23741:286 219.10258:13 226.21184:12 227.06645:2 234.15793:8 249.98357:32 261.14847:57…	0.2863323	0.5584175	0.5738404	0.4890931	0.5866522	0.4245462	1.635805	2.320689	1.702202	1.138947	3.008114	1.752813	0.3826858	0.3012445	0.661158	0.7630014	0.2362011	0.1843997
546	13.527	305.30597	Unknown	[M+H]+	TRUE	null	null	null	null	FALSE	FALSE	51.91	6	305.29926:532 306.30261:197 307.30597:0	58.06412:1540 59.06696:40 67.048:60 67.05378:120 69.06679:213 71.08338:110 72.07978:176 73.04569:1 81.06799:185 85.10031:54 89.05984:7 91.05383:4306 92.05775:267 93.06581:60 95.08049:113 97.09727:130 103.07522:13 107.05255:17 109.096:15 111.11411:80 119.08469:51 121.09638:47 125.09134:28 135.11768:13 138.03033:4 139.11249:30 147.11565:57 153.12247:28 155.12622:10 165.0936:9 171.13356:14 185.11491…	0.09546524	0.08402983	0.1501752	0.1295038	0.172151	0.06278107	0.6886621	2.533535	1.404081	0.5224797	0.4860657	0.5075879	0.3502847	0.3037727	0.7856023	0.9284028	0.2751272	0.2188656
547	5.77	306.26172	Unknown	[M+H]+	TRUE	null	null	null	null	FALSE	FALSE	16.11	8	306.26172:811 307.26507:557 308.26843:0	55.05029:37 62.05778:19 69.0689:75 70.06413:37 73.04545:112 74.04938:37 84.07796:37 86.09429:19 102.08956:19 109.09724:19 111.04541:37 121.06352:37 132.09949:37 135.11581:19 146.1237:56 177.05252:75 192.00003:56 194.97583:37 199.16447:37 200.19411:112 201.19435:37 205.01396:37 206.01602:19 209.03075:37 221.15529:19 241.1909:19 244.22681:242 245.23416:56 246.89104:19 248.98112:56 249.98483:130 250…	0.0507278	0.02431618	0.05487801	0.08714866	0.07629648	0.01609336	0.1080638	0.08370487	0.03775053	0.06325435	0.1511763	0.1565259	0.08510921	0.04335354	0.04594806	0.1500024	0.00688733	0.1019565
548	5.656	306.26535	Unknown	[M+H]+	TRUE	null	null	null	null	FALSE	FALSE	12.67	3	306.26535:734 307.2687:1067 308.27206:0	55.05227:18 73.02141:30 86.0906:5 88.06718:13 91.05525:1 100.11073:105 101.1164:5 110.06602:3 113.11201:2 120.04711:3 132.10034:61 141.11401:10 145.02412:79 146.1077:21 154.90215:3 181.09982:9 182.15605:61 184.13589:4 191.0032:8 200.19598:159 207.02861:49 209.1655:9 211.13684:11 213.18135:7 227.16815:25 233.0524:14 237.94987:6 243.12502:9 244.2007:13 244.22717:484 245.22348:43 247.20662:4 249.987…	0.1014556	0.02374645	0.07545726	0.04162801	0.06884426	0.03152323	0.05173719	0.03891344	0.0234375	0.01211333	0.02375426	0.07235386	0.1476188	0.02306854	0.04594806	0.1500024	0.002084127	0.01161737
549	10.401	306.27881	Unknown	[M+H]+	TRUE	null	null	null	null	FALSE	FALSE	13.27	2	306.27881:666 307.28216:521 308.28552:78	55.01702:101 55.05264:659 56.04828:391 57.06885:200 58.06096:29 60.04348:9137 61.04666:266 65.0377:12 67.05169:726 68.04981:81 69.06939:238 70.06346:70 72.04292:259 74.05968:251 79.05317:151 81.04176:67 81.06718:635 83.0499:13 83.08465:399 85.06438:35 90.05471:155 91.04909:173 93.06785:69 95.04955:221 95.08535:343 96.08629:90 97.06464:15 97.10221:245 105.06986:45 107.08273:53 109.09994:188 111.11…	0.09451439	0.06071068	0.05085988	0.06264574	0.08526494	0.09143654	0.03274086	0.0908604	0.04872758	0.05197857	0.1069909	0.08066416	0.04812976	0.06639654	0.09028111	0.05187834	0.08766033	0.05599958
550	5.457	307.0965	Unknown	[M+H]+	TRUE	null	null	null	null	FALSE	FALSE	12.31	1	307.0965:615 308.09985:0 309.10321:0	55.05546:37 57.03332:37 69.03028:37 69.07135:56 71.01185:37 73.02749:149 74.05197:37 81.06927:37 85.02874:75 91.05531:19 95.08343:37 97.02514:37 107.08944:19 113.08957:19 115.04112:56 120.08433:19 131.08151:37 133.04997:56 134.04871:19 142.08034:37 161.13979:37 173.13397:56 189.15575:19 192.00583:56 195.06454:19 208.02759:37 210.02019:37 249.98769:93 250.98669:56 265.01889:37 266.01752:93 267.022…	0.07800131	0.000240883	0.01970491	0.01305067	0.000240883	0.012857	0.009533647	0.002426041	0.02716904	0.01180081	0.002408833	0.005813031	0.01831363	0.01809731	0.02317791	0.003565656	0.000240883	0.003119754
551	1.206	307.1669	Unknown	[M+H]+	TRUE	null	null	null	null	FALSE	FALSE	17.3	1	307.16141:822 308.16476:3062 309.16812:573	55.05362:87 56.04821:118 58.06304:35 60.04339:186 61.04878:8 62.05918:24 69.06928:186 70.06452:925 72.00325:10 72.07996:841 74.0231:20 74.05712:86 79.05302:38 81.06957:43 83.05617:48 84.0436:214 84.07985:870 85.02644:65 85.08375:56 86.06085:14 86.09491:2279 87.05143:52 87.10019:65 88.03841:42 90.05452:26 91.04755:37 95.06173:20 97.06443:35 98.06171:28 98.10087:40 101.06996:66 102.0519:55 103.0529…	0.1042685	0.06546225	0.1310167	0.09050222	0.1385273	0.1656297	0.1660621	0.03870052	0.09286656	0.1395846	0.08447621	0.1189333	0.05587119	0.1632929	0.1093975	0.128824	0.09186593	0.1292321
552	11.154	307.22815	Unknown	[M+H]+	TRUE	null	null	null	null	FALSE	FALSE	13.14	2	307.22815:915 308.2315:775 309.23486:170	51.03096:8 55.01478:56 55.05354:6 60.04331:529 68.05312:21 69.06803:50 79.04917:85 79.05419:102 83.04708:30 90.05577:7 93.07029:54 95.08505:62 97.09773:34 103.09298:8 105.06953:84 107.08239:180 109.06715:124 121.09411:65 121.10343:46 123.11483:3 125.09382:65 129.11517:4 131.07858:39 133.06329:9 133.10077:120 135.07935:39 137.09734:20 139.1153:15 147.11864:94 149.09496:119 155.10126:17 159.11552:4…	0.07208228	0.08340883	0.1166736	0.1059599	0.1600774	0.1728249	0.06456701	0.05235345	0.08775712	0.05655389	0.1052766	0.05226716	0.0706231	0.1435953	0.1303528	0.1007004	0.1030784	0.02692645
553	5.627	309.13333	Unknown	[M+H]+	TRUE	null	null	null	null	FALSE	FALSE	10.81	5	309.13333:540 310.13668:0 311.14004:0	57.06904:43 69.03312:1 82.03509:3 149.12762:11 192.00388:9 200.20409:172 201.21036:18 203.1057:3 208.03973:37 224.20454:8 244.22266:280 245.23442:54 247.15987:3 249.98512:43 259.08426:15 265.02078:14 266.0217:20 267.01993:5 268.00385:15 281.05389:0 283.04126:3 295.24344:35 296.25366:7 299.05539:38 300.05988:36 301.05139:29 306.26068:579 308.21854:5 310.22992:1	0.00011165	0.00011165	0.00011165	0.00011165	0.06974756	0.00011165	0.00011165	0.00011165	0.00011165	0.00011165	0.001116503	0.00011165	0.00011165	0.00011165	0.00011165	0.00011165	0.00011165	0.00011165
554	9.378	309.20474	Unknown	[M+H]+	TRUE	null	null	null	null	FALSE	FALSE	19.88	1	309.20618:1230 310.20953:1216 311.21289:478	55.05332:130 56.05002:23 57.06847:61 59.05255:19 67.05126:192 69.03258:23 71.08441:233 73.04676:5 79.05394:42 81.03109:16 81.06541:27 83.08542:43 85.0287:54 85.10033:13 91.05258:57 93.0673:11 95.07652:44 95.08478:129 96.05388:7 97.06545:1 98.05575:8 99.08341:2 105.0678:1 107.0821:75 109.02705:52 109.10078:106 111.11449:15 117.07046:29 119.0852:24 123.0409:77 123.11296:23 125.09668:9 127.03735:39 …	0.1559868	0.4424485	0.1651226	0.1225773	0.3675942	0.1888887	0.09584904	0.1412008	0.1025448	0.07071736	0.1434575	0.1567931	0.08021184	0.1605179	0.1478621	0.1246118	0.1507444	0.1534399
555	7.617	309.2067	Unknown	[M+H]+	TRUE	null	null	null	null	FALSE	FALSE	21.23	1	309.20444:709 310.20779:1328 311.21115:280	55.01774:251 55.05336:115 58.06063:8 67.05364:123 69.06903:125 71.04997:33 74.04594:18 77.03808:3 79.05278:106 81.03628:38 81.0706:0 83.0495:102 85.09915:2 91.05406:74 93.06743:0 95.04912:148 95.08079:53 96.09139:14 97.06143:121 97.10177:0 99.0428:205 102.09021:12 105.06652:55 107.04429:49 107.0852:32 109.09801:93 111.04175:626 112.03949:19 117.06302:12 119.08232:35 121.09869:8 123.08027:32 125.0…	0.08990277	0.2330092	0.1125912	0.06912719	0.1583353	0.09580821	0.04959232	0.1078685	0.06373945	0.1018195	0.1732514	0.1645104	0.1180419	0.1268685	0.1970642	0.06921683	0.1306053	0.1198877
556	14.607	309.24417	Unknown	[M+H]+	TRUE	null	null	null	null	FALSE	FALSE	20.89	16	309.24417:1046 310.24752:2785 311.25088:860	55.05127:150 63.17169:5 67.05222:86 69.03:14 69.0699:188 71.08414:225 79.04846:42 79.05223:70 81.06746:204 83.08617:60 85.05937:22 89.878:5 91.0559:34 93.06653:262 95.07845:184 95.08534:247 97.0618:76 99.07547:96 105.07253:75 106.07657:8 107.0883:134 109.0657:63 109.1011:122 111.08352:23 115.03979:5 119.08071:65 120.0968:13 121.09546:25 123.11928:21 130.07451:2 131.08302:48 133.10033:111 135.0444…	0.0152532	0.01388438	0.03022276	0.03119123	0.03436568	0.02990136	0.032938	0.03548085	0.1040876	0.1082699	0.1669744	0.05928289	0.06587857	0.07554734	0.1229972	0.1638928	0.1130583	0.1121329
[truncated: 2,856 more rows]
