# Supplementary material for: Metabolomics Mechanism and Lignin Response to Laxogenin C, a Natural Regulator of Plants Growth
Source: Int J Mol Sci. 2022 Mar 10;23(6):2990. doi: 10.3390/ijms23062990 (PMC8951225; doi:10.3390/ijms23062990)
Supplement: Supplementary file 1 [file ijms-23-02990-s001.zip › Sheet_2 identified metabolites based on LC-MSMS.csv]

Alignment ID	Average Rt(min)	Average Mz	Metabolite name	Adduct type	Formula	Ontology	INCHIKEY	SMILES	Annotation tag (VS1.0)	RT matched	m/z matched	MS/MS matched	S/N average	Spectrum reference file name	MS1 isotopic spectrum	MS/MS spectrum	1	2	3	4	5	6	7	8	9	10	11	12	13	14	15	16	17	18
21	1.081	113.03418	Uracil; CE10; ISAKRJDGNUQOIC-UHFFFAOYSA-N	[M+H]+	C4H4N2O2	Pyrimidones	ISAKRJDGNUQOIC-UHFFFAOYSA-N	c1cnc(nc1O)O	430	TRUE	TRUE	TRUE	22.72	3	113.03465:570 114.038:0 115.04136:0	50.01392:73 51.02261:442 52.02508:5 53.00233:238 53.03832:1181 54.03227:313 55.01764:574 55.05326:12641 56.0489:11448 57.01828:114 57.03428:280 57.05668:6117 58.06482:1532 59.04815:688 65.0372:375 66.04552:37 67.05465:377 68.01087:104 68.02484:9 68.0493:922 68.85897:55 69.0325:998 69.05245:129 69.06888:8218 69.85388:195 70.02866:444 70.06412:27439 71.04743:129 71.06886:1387 72.00164:61 72.04239:1…	0.1657964	0.1201281	0.05865184	0.1135007	0.1255988	0.08171269	0.1620326	0.1838242	0.1045161	0.1264399	0.1943507	0.2973499	0.07506861	0.1028125	0.1343263	0.1623255	0.09268763	0.1343648
36	1.024	116.07037	L-Proline; CE10; ONIBWKKTOPOVIA-BYPYZUCNSA-N	[M+H]+	C5H9NO2	Proline and derivatives	ONIBWKKTOPOVIA-BYPYZUCNSA-N	C1C[C@@H](C(=O)O)NC1	430	TRUE	TRUE	TRUE	115.79	11	116.0703:5509 117.07365:1807 118.07701:6144	52.01865:95 53.03798:87 55.0183:248 55.05391:7138 56.04849:3464 57.05624:2540 58.06435:421 59.04765:388 59.07153:40 67.02851:31 67.04007:28 67.05279:88 68.01363:131 68.0474:418 69.03174:367 69.04699:133 69.85191:122 70.03142:469 70.06451:15751 71.05137:45 71.06685:636 71.85948:44 72.04394:5 72.0799:7329 73.08443:503 74.02179:308 78.03287:319 79.039:8 80.0503:9 81.03371:73 81.04643:124 82.04871:91…	0.8229995	0.5384484	0.6897811	0.4735163	0.7511413	0.7407811	0.4531519	0.4796593	0.8432753	0.4453556	0.7749235	0.6737269	0.6890005	0.7473782	0.7957322	1.200362	0.6949854	0.6668549
38	1.024	118.08684	L-Valine; CE10; KZSNJWFQEVHDMF-BYPYZUCNSA-N	[M+H]+	C5H11NO2	Valine and derivatives	KZSNJWFQEVHDMF-BYPYZUCNSA-N	CC(C)[C@@H](C(=O)O)N	430	TRUE	TRUE	TRUE	121.3	4	118.08612:7184 119.08947:2657 120.09283:294	51.02366:252 52.019:85 53.03835:661 54.0323:92 55.01661:332 55.05433:9839 56.04893:5731 57.0343:170 57.0567:3766 58.06376:1772 58.99934:7 59.04924:653 59.07203:426 60.04302:45 60.05506:54 62.0232:57 65.03834:169 67.02111:49 67.05348:165 68.01201:118 68.04812:505 69.03365:591 69.06768:4417 69.85385:118 70.02746:337 70.06527:15805 71.05216:111 71.06883:878 71.86867:44 72.04595:94 72.08072:9615 73.0…	0.7410363	0.4708724	0.7115561	0.7205263	0.9544318	0.7990431	0.3764095	0.270994	0.5528283	0.3948584	0.5813377	0.7342042	0.7736512	0.6986448	1.330855	1.3223	0.8135715	0.8828087
49	1.024	123.05451	Niacinamide; LC-ESI-QTOF; MS2; CE	[M+H]+	C6H6N2O	Nicotinamides	DFPAKSUCGFBDDF-UHFFFAOYSA-N	OC(=N)C1=CN=CC=C1	430	TRUE	TRUE	TRUE	29.89	1	123.05464:2161 124.05799:794 125.06135:1865	51.0208:527 52.01714:235 53.00357:173 53.03853:1044 54.03248:170 55.01785:402 55.05347:10472 56.04913:10367 57.03344:277 57.0569:4760 58.06289:1234 59.04729:567 59.07117:106 65.03859:339 66.03315:116 67.04219:144 67.05259:382 68.01229:166 68.05072:604 69.00578:32 69.03511:997 69.07031:6356 69.85414:147 70.03247:432 70.06438:21483 71.01199:34 71.05603:83 71.06793:1136 71.85939:64 71.92644:19 72.04…	0.2739555	0.1283265	0.3036999	0.1250031	0.2559965	0.1934963	0.06837573	0.08541472	0.08333334	0.07358006	0.1701305	0.1026217	0.08255088	0.09727093	0.09543797	0.1518441	0.1003967	0.07041731
51	1.024	124.03833	Niacin; LC-ESI-QTOF; MS2; [M+H]+; CE	[M+H]+	C6H5NO2	Pyridinecarboxylic acids	PVNIIMVLHYAWGP-UHFFFAOYSA-N	OC(=O)C1=CN=CC=C1	430	TRUE	TRUE	TRUE	27.41	11	124.03906:1647 125.04241:863 126.04577:108	52.01865:94 53.03798:86 55.0183:249 55.05391:7138 56.04849:3463 57.05624:2539 58.06435:423 59.04765:387 59.07153:40 67.02851:31 67.04007:28 67.05279:86 68.01363:131 68.0474:417 69.03174:369 69.04699:133 69.85191:122 70.03142:469 70.06451:15750 71.05137:46 71.06685:636 71.85948:44 72.04394:12 72.0799:7328 73.08443:503 74.02179:309 78.03287:319 79.039:8 80.0503:9 81.03371:72 81.04643:123 82.04871:9…	0.3685491	0.3416457	0.2554052	0.196926	0.3045407	0.3691373	0.1034113	0.2572507	0.3548391	0.1253899	0.23167	0.2662218	0.4014646	0.3465133	0.4025153	0.3847676	0.3227558	0.2003476
59	5.588	127.03847	Maltol	[M+H]+	C6H6O3	Pyranones and derivatives	XPCTZQVDEJYUGT-UHFFFAOYSA-N	O=C1C=COC(=C1O)C	430	TRUE	TRUE	TRUE	43.32	5	127.03943:2683 128.04278:0 129.04614:0	51.02088:77 53.03551:729 53.03962:838 55.01895:417 57.03133:398 58.03816:20 69.03502:1017 71.01426:904 71.05235:93 81.03489:680 84.08465:13 85.02735:1778 86.03032:72 92.04556:9 97.02774:670 108.06901:9 109.02677:127 115.04228:45 127.0369:191	0.299668	0.4705249	0.3652769	0.2214791	0.346165	0.2840556	0.1956882	0.2442559	0.2151503	0.355687	0.3454742	0.2411823	0.346949	0.2743709	0.3562714	0.3169712	0.3233983	0.2384458
63	1.024	130.04842	L-Pyroglutamic acid; CE10; ODHCTXKNWHHXJC-VKHMYHEASA-N	[M+H]+	C5H7NO3	Alpha amino acids and derivatives	ODHCTXKNWHHXJC-VKHMYHEASA-N	C1CC(=N[C@@H]1C(=O)O)O	430	TRUE	TRUE	TRUE	346.52	7	130.04994:9607 131.05329:2878 132.05665:775	51.02041:229 52.01979:42 53.03811:388 54.8876:33 55.05407:4879 56.04865:3000 57.05748:2190 58.06562:358 59.05111:109 60.05256:55 65.03797:84 67.05425:77 68.04772:281 69.03207:408 69.07314:1820 70.03058:327 70.06367:10043 71.06721:543 71.86224:28 71.9281:73 72.08027:5549 73.08482:336 74.0234:185 77.03735:69 78.03457:256 79.05453:60 80.04699:268 81.03166:17 81.04946:77 82.05177:55 82.06584:259 82.9…	3.353026	2.36676	3.07061	2.044888	3.145746	2.434182	1.212051	1.121354	2.11068	1.098232	1.86391	1.495561	1.756613	1.792187	2.296044	2.670882	1.528561	1.295923
68	1.081	132.10136	L-Isoleucine; CE0; AGPKZVBTJJNPAG-WHFBIAKZSA-N	[M+H]+	C6H13NO2	Isoleucine and derivatives	AGPKZVBTJJNPAG-WHFBIAKZSA-N	CC[C@H](C)[C@@H](C(=O)O)N	430	TRUE	TRUE	TRUE	944.41	1	132.10202:56866 133.10537:17223 134.10873:1856	50.01417:63 51.02186:416 52.02534:64 53.00363:167 53.03859:992 54.03254:156 54.04188:103 55.01477:375 55.05249:10122 56.04813:10031 57.02284:95 57.05696:4760 58.06404:1232 58.9942:72 59.04736:564 61.0101:149 65.01248:41 65.03639:296 66.0447:70 67.05268:376 68.04848:636 69.03402:1021 69.06923:6414 70.02783:530 70.06447:21458 71.0704:1097 71.99961:40 72.04395:112 72.07991:10367 73.06394:309 73.0832…	7.209464	4.054883	6.691414	3.690382	7.014501	6.894534	2.90602	4.110333	5.542385	3.395521	5.14235	3.731097	6.712006	6.752767	7.422535	9.348092	6.026093	4.680842
78	1.081	136.06088	Adenine; CE30; GFFGJBXGBJISGV-UHFFFAOYSA-N	[M+H]+	C5H5N5	6-aminopurines	GFFGJBXGBJISGV-UHFFFAOYSA-N	c1nc2c(N)nc[nH]c2n1	430	TRUE	TRUE	TRUE	670.59	8	136.06137:38590 137.06472:13358 138.06808:768	51.02338:249 53.01131:300 55.01733:303 55.02885:1942 55.05295:395 55.93446:255 56.04964:3431 57.05527:645 58.06446:231 58.99461:74 61.01048:1137 62.01276:59 63.00528:59 65.01281:3225 65.039:87 66.01519:186 67.0287:3609 68.03129:181 68.04644:236 69.03077:145 69.05424:122 69.07067:2253 70.06591:380 70.07182:337 70.99686:74 72.00223:72 73.03036:77 73.06174:75 74.02204:512 75.02163:39 77.01117:146 77…	5.004041	4.566969	3.011907	3.799351	5.684563	5.116826	2.368674	3.983824	3.740177	3.240435	4.744954	3.924113	3.083661	3.766165	3.977829	4.25466	3.349513	3.349828
86	1.024	138.05611	Trigonelline	[M+H]+	C7H7NO2	Alkaloids and derivatives	WWNNZCOKKKDOPX-UHFFFAOYSA-N	C[N+]1=CC=CC(=C1)C([O-])=O	430	TRUE	TRUE	TRUE	20.86	5	138.05461:1036 139.05796:781 140.06132:1494	51.02022:278 53.03896:382 54.03498:99 55.01618:302 55.0277:1941 55.03923:129 55.05285:603 55.88263:48 56.01361:67 56.04955:5887 57.03066:138 57.05412:1073 58.06331:446 60.04256:222 61.02588:57 65.03785:346 66.03813:77 67.0287:4126 67.05298:757 68.04762:358 69.03314:236 70.0293:194 70.06358:521 74.00389:69 74.02332:750 75.02782:95 77.03853:1578 78.03203:177 79.05448:759 80.02674:358 80.05074:197 8…	0.2142897	0.1289703	0.1718538	0.08053557	0.1337285	0.1282456	0.1138754	0.1034616	0.1302281	0.07534893	0.1287495	0.1160936	0.05658221	0.1198543	0.08888196	0.1466425	0.1196767	0.1490945
102	1.024	144.10202	Proline betaine; CE10; CMUNUTVVOOHQPW-LURJTMIESA-N	[M+H]+	C7H13NO2	Proline and derivatives	CMUNUTVVOOHQPW-LURJTMIESA-N	C[N+]1(C)CCC[C@H]1C(=O)[O-]	430	TRUE	TRUE	TRUE	24.69	16	144.10181:1277 145.10516:195 146.10852:260	51.02187:228 53.0365:383 55.01575:341 55.02727:1417 55.05346:507 56.04909:5589 57.03232:192 57.05578:1198 58.06497:409 60.04423:65 65.01105:1948 65.03838:835 66.03406:101 66.04209:50 67.0269:2491 67.04078:216 67.0535:765 68.04812:542 69.03247:115 69.06767:2811 70.06406:614 71.01165:60 72.07706:58 74.00676:109 74.02134:726 75.02948:42 77.03771:1872 78.03493:215 79.04107:102 79.05362:833 80.04481:1…	0.1762953	0.0921713	0.1998264	0.0953351	0.1517703	0.2069357	0.09864841	0.05980579	0.1491693	0.07843039	0.1673876	0.1254896	0.1628092	0.2178828	0.1871422	0.2001763	0.1363647	0.1250501
110	1.024	147.07642	L-Glutamine; LC-ESI-QTOF; MS2; CE	[M+H]+	C5H10N2O3	Alpha amino acids	ZDXPYRJPNDTMRX-VKHMYHEASA-N	N[C@@H](CCC(O)=N)C(O)=O	430	TRUE	TRUE	TRUE	156.99	6	147.07642:13007 148.07977:3632 149.08313:861	50.01445:59 51.02112:203 53.03884:358 54.03278:163 55.02862:2200 55.04329:203 55.05272:452 56.04835:7042 57.03478:215 57.05291:1346 58.06424:659 60.0446:180 65.03766:562 66.03335:129 67.02157:980 67.05395:785 68.04975:514 69.03294:178 70.02791:166 70.05982:425 70.06455:721 71.01215:88 74.00851:71 74.02309:946 75.99945:21 77.03332:1082 77.03704:1477 78.03302:187 79.05422:451 80.04921:237 81.04534:…	1.518744	1.036696	1.229837	0.9728079	1.322155	1.534221	0.5307064	0.4621028	0.9773536	0.484177	0.7785016	0.7031763	0.812252	0.7349671	1.081782	1.219023	0.7047935	0.557188
112	1.024	148.06036	L-Glutamic acid	[M+H]+	C5H9NO4	Glutamic acid and derivatives	WHUUTDBJXJRKMK-VKHMYHEASA-N	N[C@@H](CCC(O)=O)C(O)=O	430	TRUE	TRUE	TRUE	15.76	2	148.06036:1085 149.06371:588 150.06707:1495	51.02089:338 52.02945:58 53.03657:360 54.03258:146 55.02005:527 55.03052:2639 55.03785:272 55.05462:431 55.93299:226 56.04922:7058 56.94186:51 57.03034:193 57.04633:136 57.04953:472 58.06192:452 60.04335:122 65.01821:2413 65.0387:510 66.03556:157 67.04115:264 67.05271:685 68.04851:392 69.03171:174 70.02787:137 70.0645:560 71.01093:121 72.07995:141 74.02188:1082 75.02759:85 77.03583:1316 78.03181:…	0.1234123	0.09888845	0.07842746	0.09221347	0.118066	0.1208366	0.07626918	0.05447624	0.1052413	0.05953534	0.1218307	0.09468726	0.08589332	0.07650924	0.1122198	0.1481902	0.09341221	0.06567082
126	1.195	149.05826	Cinnamic acid	[M+H]+	C9H8O2	Cinnamic acids	WBYWAXJHAXSJNI-VOTSOKGWSA-N	O=C(O)C=CC=1C=CC=CC1	430	TRUE	TRUE	TRUE	14.76	16	149.05942:591 150.06277:1091 151.06613:384	50.01613:74 51.0218:228 53.01586:180 53.03643:392 54.03968:28 55.01881:386 55.02614:1282 55.05129:458 56.04901:5660 56.96401:9 57.03224:192 59.04929:39 61.0054:766 61.02856:68 62.0232:35 62.52354:14 65.01437:2028 65.03943:761 66.03053:95 67.02912:2598 67.05456:787 68.99131:19 69.06874:2951 70.01197:45 70.06396:643 71.04726:6 71.53013:7 74.02245:784 77.0376:1888 78.03856:242 79.05602:756 80.05607:…	0.08834179	0.06627128	0.1231091	0.06840634	0.0763368	0.1109063	0.0397117	0.05532793	0.07254747	0.04696573	0.07807609	0.08696996	0.08869087	0.09501515	0.0963814	0.09268747	0.1039598	0.06038209
140	1.081	152.05623	Guanine	[M+H]+	C5H5N5O	Purines and purine derivatives	UYTPUPDQBNUYGX-UHFFFAOYSA-N	N=C1N=C(O)C=2N=CNC2N1	430	TRUE	TRUE	TRUE	150.7	8	152.05672:7663 153.06007:2705 154.06343:236	51.02338:249 53.01131:300 55.01733:303 55.02885:1942 55.05295:395 55.93446:255 56.04964:3431 57.05527:645 58.06446:231 58.99461:74 61.01048:1137 62.01276:59 63.00528:59 65.01281:3225 65.039:87 66.01519:186 67.0287:3609 68.03129:181 68.04644:236 69.03077:145 69.05424:122 69.07067:2253 70.06591:380 70.07182:337 70.99686:74 72.00223:72 73.03036:77 73.06174:75 74.02204:512 75.02163:39 77.01117:146 77…	1.558244	0.8348289	0.9445562	0.7310258	0.8588515	1.234559	0.6148927	0.7911411	0.8810061	0.5122352	1.236101	0.8719463	0.6900105	0.885866	1.003046	0.9455944	0.7808081	0.6985055
152	1.024	156.07664	L-Histidine; CE30; HNDVDQJCIGZPNO-YFKPBYRVSA-N	[M+H]+	C6H9N3O2	Histidine and derivatives	HNDVDQJCIGZPNO-YFKPBYRVSA-N	C(c1cnc[nH]1)[C@@H](C(=O)O)N	430	TRUE	TRUE	TRUE	20.21	3	156.07664:1771 157.07999:330 158.08335:4187	51.02375:30 53.03743:237 54.03241:169 55.01778:354 55.0534:202 56.04905:3234 57.03336:228 57.05576:240 58.06497:72 58.99622:50 61.00884:81 65.03736:349 67.04094:74 67.05135:487 68.04831:452 69.03267:494 69.05497:40 69.06787:123 70.02883:87 70.06547:2241 71.0476:239 71.92755:9 72.07972:2488 73.02755:141 73.08186:125 74.02286:719 74.06175:380 77.03808:872 78.03532:46 79.05278:496 80.04777:765 81.03…	0.1992742	0.09710519	0.1821595	0.08229697	0.1371078	0.1516226	0.06678285	0.08158209	0.06044304	0.05036596	0.09883251	0.07870142	0.06017051	0.09634309	0.09915572	0.1031297	0.09376331	0.08365397
181	1.081	165.0546	TRANS-ORTHO-COUMARIC ACID	[M+H]+	C9H8O3	Hydroxycinnamic acids	PMOWTIHVNWZYFI-AATRIKPKSA-N	OC(=O)\C=C\C1=CC=CC=C1O	430	TRUE	TRUE	TRUE	111.04	4	165.05409:5039 166.05744:1771 167.0608:432	51.0206:148 53.03729:348 55.01658:187 55.02811:39 55.05325:687 55.93478:57 56.0489:976 57.01827:57 58.06588:79 61.00646:58 63.04717:9 65.03831:412 66.04318:17 67.05345:292 69.03245:362 69.06765:33 70.0617:992 71.04499:117 72.07949:1383 74.0214:150 74.05785:54 75.03078:57 77.03782:2552 78.04129:168 79.02991:21 79.05125:1218 80.05887:110 81.03218:677 81.0665:19 82.06253:199 83.04662:420 84.04176:18…	1.176866	0.5964984	1.196625	0.5054221	0.7110412	1.031258	0.527426	0.363932	0.5282107	0.4065592	0.5089056	0.2705398	0.6345713	0.7117624	0.6860469	1.007053	0.5240945	0.418255
184	1.195	166.08531	L-Phenylalanine	[M+H]+	C9H11NO2		COLNVLDHVKWLRT-QMMMGPOBSA-N	c1ccc(cc1)C[C@@H](C(=O)O)N	430	TRUE	TRUE	TRUE	415.39	1	166.08546:34695 167.08881:28367 168.09217:1843	50.01427:130 51.02195:447 53.00063:41 53.03662:527 55.018:8 55.05362:1605 55.93409:88 56.96535:57 57.03145:6 57.06771:35 63.02293:11 65.03873:271 67.04233:6 67.05389:17 68.96604:29 70.95503:360 75.02149:22 77.03708:5234 78.04304:595 79.05302:2492 80.05433:90 82.99569:387 83.04845:1204 85.02514:11 86.09491:167 89.03762:145 91.05429:3426 92.05822:268 93.06221:854 93.06902:2818 94.06205:137 94.07438…	4.398604	2.387703	4.448777	1.320049	2.383475	3.868289	0.6781822	1.41795	1.918572	0.9471964	1.806959	1.430356	2.754168	2.618024	3.294269	4.729451	2.052761	1.998968
216	1.011	175.12067	L-Arginine	[M+H]+	C6H14N4O2	L-alpha-amino acids	ODKSFYDXXFIFQN-BYPYZUCNSA-N	N[C@@H](CCCNC(N)=N)C(O)=O	430	TRUE	TRUE	TRUE	103.25	6	175.11945:11671 176.1228:3097 177.12616:620	53.03884:103 55.01814:318 55.05481:135 56.0494:260 57.03477:129 58.06316:58 60.05662:1401 60.07851:244 61.02681:81 62.97929:46 65.03879:107 66.01498:13 67.05393:951 68.0474:164 69.03057:189 69.85547:116 70.06571:12059 71.05021:407 71.06688:617 72.07875:357 73.02655:221 74.02428:65 75.04224:5 77.03454:325 79.05419:314 81.0326:327 82.99557:4801 84.02663:24 84.08101:2760 85.025:155 85.081:160 86.096…	1.77789	0.724278	1.439255	0.2526139	0.5908622	1.376672	0.2431041	0.2490434	0.4912184	0.1592922	0.2477846	0.248766	0.516463	0.3407334	0.5988199	0.751609	0.3795128	0.2452052
220	3.127	177.05426	trans-Ferulic acid; [M+H-H2O]+; CE30; KSEBMYQBYZTDHS-HWKANZROSA-N	[M+H-H2O]+	C10H10O4		KSEBMYQBYZTDHS-HWKANZROSA-N	COc1cc(ccc1O)/C=C/C(=O)O	430	TRUE	TRUE	TRUE	14.02	3	177.05426:1442 178.05761:469 179.06097:106	51.02272:19 55.05337:37 56.96297:56 57.93159:37 60.99889:19 63.02043:75 63.92834:19 65.92406:19 67.05595:56 69.06902:56 70.95714:261 71.95027:38 72.93583:307 73.04803:37 75.93274:37 76.03121:19 77.03557:75 78.04527:130 79.05149:37 81.06803:56 83.05332:37 87.03798:38 88.02356:38 89.03867:327 90.04084:93 91.054:149 93.06737:112 95.0463:37 97.06553:37 98.97107:149 101.02141:37 105.06933:56 106.03992…	0.1078817	0.08990947	0.1483558	0.1076022	0.1243245	0.1041608	0.05663412	0.04916605	0.07721519	0.06507322	0.08317509	0.08499888	0.09980132	0.114849	0.1022738	0.1736004	0.0827376	0.09328807
227	14.694	179.06953	Coniferyl aldehyde; LC-ESI-QTOF; MS2; CE	[M+H]+	C10H10O3	Methoxyphenols	DKZBBWMURDFHNE-NSCUHMNNSA-N	COC1=C(O)C=CC(\C=C\C=O)=C1	430	TRUE	TRUE	TRUE	28.27	4	179.06953:1642 180.07288:433 181.07624:105	73.06235:4 77.03166:120 77.03909:198 79.05505:171 90.04056:73 90.0486:149 91.05641:5 98.96511:12 103.05083:107 104.05816:14 108.90585:33 111.0576:4 115.05285:10 118.04077:277 123.03108:7 133.0674:787 134.06454:97 147.10403:3 150.03349:10 161.06023:940 172.12204:2	0.2034738	0.1718655	0.1333119	0.164713	0.2092911	0.1407413	0.1854448	0.1521954	0.1717827	0.2135022	0.2302898	0.1736142	0.1554732	0.2011815	0.1699607	0.1858843	0.2475405	0.1292172
234	1.081	182.08171	L-Tyrosine; CE10; OUYCCCASQSFEME-QMMMGPOBSA-N	[M+H]+	C9H11NO3	Tyrosine and derivatives	OUYCCCASQSFEME-QMMMGPOBSA-N	c1cc(ccc1C[C@@H](C(=O)O)N)O	430	TRUE	TRUE	TRUE	190.47	6	182.0811:14166 183.08445:6580 184.08781:1583	51.02314:172 53.03884:278 55.01605:102 55.05377:504 56.04941:282 57.04438:180 58.06316:53 60.0435:82 62.92664:6 65.03766:824 66.04024:71 67.05395:529 68.05324:98 69.06697:191 71.06928:70 72.04161:156 72.07877:719 73.04709:9 73.0821:35 75.47715:6 77.03828:2148 78.0405:203 79.05422:420 81.0339:75 81.07204:136 82.0617:151 84.08104:1380 85.07973:100 86.09479:614 87.10006:82 88.0237:25 90.77137:38 91.…	2.293353	0.8714114	1.911627	0.7312514	1.542165	1.670945	0.7655858	0.6818531	1.100171	0.6925351	0.8842793	0.665425	1.083182	0.9654057	1.159879	1.818387	0.8507795	0.6491391
289	1.195	205.09776	Tryptophan; LC-ESI-QTOF; MS2; CE	[M+H]+	C11H12N2O2	Indolyl carboxylic acids and derivatives	QIVBCDIJIAJPQS-VIFPVBQESA-N	N[C@@H](CC1=CNC2=CC=CC=C12)C(O)=O	430	TRUE	TRUE	TRUE	78.24	1	205.09773:6296 206.10108:10809 207.10444:2869	53.03765:22 55.01695:16 55.05257:97 56.96535:64 57.06985:19 61.03333:25 65.03873:73 67.05274:124 68.05669:5 69.06928:154 70.95741:169 71.04665:49 72.07996:101 72.9361:92 73.06278:44 74.0231:308 76.03025:9 77.03708:120 79.05177:111 81.06957:180 83.04973:26 86.09491:49 87.04353:53 89.03762:15 90.0438:32 91.05294:1474 92.05687:115 93.06766:50 95.07963:25 96.08054:5 98.05892:52 98.97557:12 103.05149:…	0.7981744	0.4759316	0.8094121	0.3045784	0.4744737	0.641943	0.1862649	0.2653418	0.3629747	0.2163399	0.3693515	0.3387761	0.5047612	0.3891859	0.6099331	0.7858941	0.5210691	0.343886
401	1.081	268.10236	Adenosine; LC-ESI-QTOF; MS2; CE	[M+H]+	C10H13N5O4	Purine nucleosides	OIRDTQYFTABQOQ-KQYNXXCUSA-N	NC1=C2N=CN([C@@H]3O[C@H](CO)[C@@H](O)[C@H]3O)C2=NC=N1	430	TRUE	TRUE	TRUE	58.45	1	268.10367:5283 269.10702:6740 270.11038:1385	55.01791:240 55.05353:46 56.04707:96 57.03137:376 59.04736:49 60.05098:41 61.02775:97 69.03285:152 70.06565:505 71.0097:122 72.07871:637 72.93364:5 73.02774:321 74.05951:74 77.03828:6 81.04539:124 82.06304:167 84.04099:205 84.07983:2129 85.02643:296 85.04726:49 86.05952:87 86.09621:2152 87.03825:32 87.04483:63 87.0949:51 91.05428:22 92.02977:13 94.04425:63 95.04522:14 96.08193:28 97.02549:230 98.…	0.669786	0.275722	1.233167	0.5132889	0.4250101	0.5069593	0.1914852	0.161293	0.3798391	0.211152	0.1601611	0.2620875	0.1062204	0.2122051	0.1417138	0.2172014	0.1318603	0.1843775
439	11.551	279.23135	linolenic acid	[M+H]+	C18H30O2	Lineolic acids and derivatives	DTOSIQBPPRVQHS-PDBXOOCHSA-N	O=C(O)CCCCCCCC=CCC=CCC=CCC	430	TRUE	TRUE	TRUE	332.2	16	279.23013:15780 280.23348:37912 281.23684:4928	53.03427:133 53.03735:197 55.01661:166 55.05328:1922 56.05737:63 57.03213:86 57.06947:231 59.04701:27 63.71485:9 65.03932:456 66.84994:128 67.05329:13905 68.05607:703 69.03343:75 69.06863:1484 70.07095:80 71.04715:291 71.08286:122 73.04756:124 73.06325:125 77.03749:310 78.011:10 79.0534:2148 80.05596:108 80.82345:82 81.06865:14321 82.07235:1019 83.04876:329 83.08608:815 84.08921:73 85.02542:33 85…	2.441859	2.458999	1.509087	1.53089	2.099823	2.815475	0.5427555	1.699326	1.575659	1.460575	2.152275	1.913247	2.088259	2.735223	2.195761	2.473311	1.990199	1.756295
456	1.081	284.09644	Guanosine; CE10; NYHBQMYGNKIUIF-UUOKFMHZSA-N	[M+H]+	C10H13N5O5	Purine nucleosides	NYHBQMYGNKIUIF-UUOKFMHZSA-N	C([C@@H]1[C@H]([C@H]([C@H](n2cnc3c2[nH]c(=N)nc3O)O1)O)O)O	430	TRUE	TRUE	TRUE	22.82	7	284.09976:671 285.10311:1285 286.10647:303	56.05301:26 58.0722:6 69.03338:76 70.06381:185 71.06497:16 74.05999:39 84.04396:159 84.08021:1209 85.032:114 86.09525:365 87.04254:58 91.05458:261 97.02293:66 101.10566:29 106.06945:20 109.03787:13 110.03397:122 113.96116:50 115.03851:23 116.06921:64 120.08161:473 123.04283:43 124.03949:206 126.95174:68 128.06793:24 128.9644:22 130.05234:122 133.0486:49 135.0202:208 135.03006:1062 136.02628:53 13…	0.224123	0.1026658	0.2028802	0.1172053	0.1401645	0.1759285	0.08471462	0.102197	0.1570939	0.0770053	0.2151247	0.08012962	0.1707234	0.1199564	0.1268109	0.1453299	0.07903995	0.09644496
460	3.582	287.05374	3',4',5,7-tetrahydroxyflavone	[M+H]+	C15H10O6	Flavones	IQPNAANSBPBGFQ-UHFFFAOYSA-N	O=C1C=C(OC=2C=C(O)C=C(O)C12)C=3C=CC(O)=C(O)C3	430	TRUE	TRUE	TRUE	19.98	3	287.05374:999 288.05709:734 289.06045:84	55.05645:37 57.06847:112 60.75532:19 65.03954:19 68.99502:37 69.06776:56 70.06654:37 72.07721:37 73.04674:186 79.05391:37 81.06793:37 83.05708:19 84.07818:93 86.09322:37 88.03935:75 91.05255:56 94.06302:19 95.08474:56 97.0988:37 101.94738:19 107.04699:37 111.00729:37 115.05316:56 119.04353:37 119.0836:56 120.07961:93 121.02228:93 123.03927:37 126.96567:37 128.06116:56 130.06325:317 131.06528:112 …	0.1734586	0.1151144	0.1027741	0.05148184	0.08893459	0.155751	0.01816045	0.03508727	0.1926622	0.05581634	0.08436193	0.09187262	0.1389736	0.1219313	0.1633007	0.2089925	0.1136559	0.113715
588	3.866	317.06531	Isorhamnetin; LC-ESI-QTOF; MS2; CE	[M+H]+	C16H12O7	Flavonols	IZQSVPBOUDKVDZ-UHFFFAOYSA-N	COC1=C(O)C=CC(=C1)C1=C(O)C(=O)C2=C(O)C=C(O)C=C2O1	430	TRUE	TRUE	TRUE	11.95	3	317.06531:597 318.06866:1055 319.07202:139	69.06799:93 70.06322:75 73.04336:56 76.02028:37 79.05541:19 86.0961:37 95.04784:37 95.08226:56 99.08225:37 105.06949:56 111.12219:37 116.06599:37 119.05001:37 120.07528:56 129.0638:37 130.06358:75 135.11214:37 139.11192:37 143.08218:37 145.09932:37 146.05856:130 147.04153:37 148.06213:19 151.03755:37 153.01723:130 155.98003:19 158.05917:37 159.09769:56 162.02142:37 171.04285:37 175.10944:37 177.0…	0.1499489	0.1031614	0.06144203	0.07798436	0.08322445	0.135861	0.0264955	0.06339324	0.1512922	0.06804843	0.08963674	0.07361502	0.1341892	0.1050257	0.1065192	0.1633737	0.1042138	0.0940903
848	1.024	365.10373	Melibiose	[M+Na]+	C12H22O11	O-glycosyl compounds	DLRVVLDZNNYCBX-ABXHMFFYSA-N	OCC1OC(OCC2OC(O)C(O)C(O)C2O)C(O)C(O)C1O	430	TRUE	TRUE	TRUE	254.36	5	365.10513:13720 366.10848:18670 367.11184:5206	69.03432:11 72.93392:10 82.95601:1 84.08004:7 85.02663:9 97.03257:13 102.94412:12 110.97507:9 114.94917:14 118.08915:53 126.94545:58 127.95298:5 131.95314:21 132.95914:22 138.08958:4 139.95937:8 141.97127:11 142.96571:12 143.95007:52 145.04665:8 146.96623:5 151.04623:4 152.06496:10 155.02032:25 156.95859:33 157.95798:18 158.97121:45 160.95187:2 161.96387:11 163.05295:17 168.06033:11 168.94939:23 …	2.288377	0.485976	7.839583	1.213606	1.770449	1.883284	0.9398962	0.3635771	2.571816	0.8260943	0.4961494	0.4309661	0.6819037	0.7385423	0.6876939	1.484479	0.6039785	0.6471038
908	3.212	377.14401	(-)-Riboflavin; LC-ESI-QTOF; MS2; CE	[M+H]+	C17H20N4O6	Flavins	AUNGANRZJHBGPY-SCRDCRAPSA-N	CC1=CC2=C(C=C1C)N(C[C@H](O)[C@H](O)[C@H](O)CO)C1=NC(=O)N=C(O)C1=N2	430	TRUE	TRUE	TRUE	12.98	1	377.14603:695 378.14938:1790 379.15274:234	67.05143:7 73.04693:27 76.09659:4 84.07707:293 125.08258:4 136.07227:30 141.0706:9 145.02769:119 149.0585:14 158.08382:15 167.10228:50 172.08949:144 177.05232:571 178.05525:44 188.07748:6 198.06795:58 199.08279:2 214.15166:20 221.13036:11 231.12498:10 242.08919:13 243.08553:724 244.09052:104 267.01337:25 268.98297:1 279.05981:5 281.04251:16 285.00507:1 287.06854:0 311.0892:40 353.17606:1 355.0654…	0.08815955	0.04678073	0.08923463	0.1114197	0.145786	0.06463884	0.06652262	0.05828306	0.09645965	0.07688653	0.1405036	0.09244055	0.09741576	0.1114185	0.09580575	0.1392761	0.09569056	0.04475361
1063	5.405	414.33633	SOLASODINE	[M+H]+	C27H43NO2	Spirosolanes and derivatives	KWVISVAMQJWJSZ-VKROHFNGSA-N	OC1CC2=CCC3C(CCC4(C)C3CC5OC6(NCC(C)CC6)C(C)C54)C2(C)CC1	430	TRUE	TRUE	TRUE	660.78	6	414.33633:53763 415.33968:184467 416.34304:238401	55.05399:45 57.03287:53 65.04015:26 67.05299:205 69.06717:617 70.06593:593 71.0671:57 72.08256:8 77.03599:44 81.06967:287 82.06699:7 83.08327:46 85.06426:22 86.09495:37 88.07685:3 91.05696:165 92.05818:3 93.07033:204 94.07432:41 95.04651:40 95.08644:510 96.07907:36 97.06293:389 97.10189:77 99.07943:22 100.08133:43 103.86138:9 105.07086:328 107.08516:686 108.08848:88 109.0596:49 109.10237:1016 111…	9.372851	2.731405	6.936873	2.87343	3.554327	6.341566	3.048559	1.856831	5.134546	1.685435	6.413625	2.736835	4.954694	3.474752	4.040328	7.68682	3.968745	6.589507
1276	5.381	430.33221	peiminine	[M+H]+	C27H43NO3	Cerveratrum-type alkaloids	IQDIERHFZVCNRZ-YUYPDVIUSA-N	O=C1CC2C3CCC4C(CN5CC(C)CCC5C4(O)C)C3CC2C6(C)CCC(O)CC16	430	TRUE	TRUE	TRUE	57.04	1	430.33142:3416 431.33477:5667 432.33813:3488	67.05213:16 69.07101:16 70.06508:174 73.02474:94 81.07018:78 91.03742:111 93.06696:44 95.05001:4 97.03032:161 98.09876:36 103.03499:12 106.06565:8 107.08612:81 111.07691:6 114.09001:231 117.06702:14 121.06701:4 121.09964:9 124.10795:127 125.11681:92 126.12183:132 129.09683:6 131.08757:34 133.0463:101 135.11475:50 140.10231:37 143.08318:77 145.09692:128 147.10931:95 147.1196:122 149.12868:3 151.11…	0.4331197	0.6510104	0.3985599	0.6158326	0.2772079	1.115167	0.1697131	0.3609446	0.6320148	0.2733188	0.4563421	0.5444121	0.6662746	0.6534101	0.8676965	0.7340844	0.6945223	0.3043023
1311	4.733	432.34634	Peimine	[M+H]+	C27H45NO3	Cerveratrum-type alkaloids	IUKLSMSEHKDIIP-BZMYINFQSA-N	OC1CCC2(C)C(C1)C(O)CC3C4CCC5C(CN6CC(C)CCC6C5(O)C)C4CC32	430	TRUE	TRUE	TRUE	1797.59	18	432.34109:39420 433.34444:39047 434.3478:6287	61.51348:4 70.06127:258 81.06713:200 93.06755:165 95.08362:582 97.06563:32 98.09228:683 99.09761:57 105.06494:188 107.0748:136 107.08064:264 109.09927:177 111.07423:26 112.10947:677 113.08943:242 114.08271:103 119.08034:210 120.07787:42 121.09665:245 122.09477:205 123.07192:181 123.11422:81 124.10801:355 125.09159:115 126.12503:1037 127.11019:35 131.08589:292 133.10158:453 134.10048:58 135.11296:…	15.0782	8.743769	16.96828	4.749944	9.457828	21.16253	3.825445	7.24603	8.992378	3.719131	19.25988	7.530999	33.2674	15.37236	13.14978	21.28973	25.26609	4.684957
